# Supplementary material for: Hearing loss and physical function in the general population: A cross-sectional study
Source: PLoS One. 2022 Oct 7;17(10):e0275877. doi: 10.1371/journal.pone.0275877 (PMC9544020; doi:10.1371/journal.pone.0275877)
Supplement: S1 Data — (XLSX) [file pone.0275877.s004.xlsx]

## Sheet: data
SUBJID	EXAM_YR	VISIT	SEX	AGE	HEIGHT	WEIGHT	BMI	AUDSTATUS	GRIPSTR	VC	FEV1	PPVC_CAT	FEV1FVC_CAT	HT_STATUS	DM_STATUS	LIPID_STATUS	SMOKE_CAT	DRINK_CAT	EXERC_CAT	STROKE_CAT	HEART_CAT	RX_HP	RX_DM	RX_CHO
10006853	2018	1	1	40	170.2	72.2	24.924	0	41.1	5.28	4.46	0	0	0	0	1	0	0	0	0	0	2	2	2
10003009	2018	1	1	48	170.2	72.3	24.9585	0	42.2	5.25	4.15	0	0	1	0	0	0	1	0	0	0	2	2	2
10007763	2019	1	1	43	169.8	72	24.9722	0	29.6	3.96	2.97	0	0	0	0	1	1	0	0	0	0	2	2	2
10000534	2018	1	1	46	182	82.8	24.997	0	43.1	5.66	4.18	0	0	0	0	0	0	1	1	0	0	2	2	2
10007552	2019	1	1	34	172.4	46.5	15.6451	0	42.8	4.62	3.27	0	0	0	0	0	1	0	0	0	0	2	2	2
10007646	2019	1	1	34	172	48.7	16.4616	0	37.5	4.57	4.27	0	0	0	0	0	0	0	0	0	0	2	2	2
10007725	2019	1	1	46	166.9	49.1	17.6266	1	43.2	4.04	3.35	0	0	0	0	1	1	1	0	0	0	2	2	2
10008013	2019	1	1	40	180.2	57.5	17.7075	0	35.4	4.2	4.36	0	0	0	0	0	0	0	0	0	0	2	2	2
10007436	2018	1	1	30	166.3	49.1	17.754	0	46.9	4.1	3.55	0	0	0	0	1	1	0	0	0	0	2	2	2
10002001	2018	1	1	41	175.1	55.7	18.167	0	43.1	3.69	3.59	1	0	0	0	0	0	0	0	0	0	2	2	2
10007493	2019	1	1	47	163.5	48.6	18.1803	0	-	4.2	3.16	0	0	1	0	0	1	0	0	0	0	2	2	2
10006210	2018	1	1	28	173.7	55.1	18.2622	0	40.4	4.21	4.34	0	0	0	0	0	0	1	1	0	0	2	2	2
10000528	2019	1	1	44	171.3	54.3	18.5048	0	33.6	4.65	4.34	0	0	1	0	0	0	0	0	0	0	2	2	2
10003130	2018	1	1	49	169.8	53.7	18.6251	1	48.5	4.37	3.75	0	0	1	0	1	0	1	0	0	0	2	2	2
10007589	2019	1	1	35	169.8	54	18.7292	0	35.3	4.47	4.28	0	0	0	0	0	0	0	1	0	0	2	2	2
10006301	2018	1	1	35	172.9	56.7	18.9668	0	43.2	5.16	4.23	0	0	0	0	0	0	0	0	0	0	2	2	2
10007874	2019	1	1	35	180.8	62	18.9668	0	32.9	5.5	5.54	0	0	0	0	0	1	0	1	0	0	2	2	2
10008245	2019	1	1	35	172.6	56.6	18.9992	0	39.6	4.45	4.02	0	0	0	0	0	0	0	0	0	0	2	2	2
10007590	2019	1	1	36	168.7	54.6	19.185	0	34	4.59	3.46	0	0	0	0	0	1	0	0	0	0	2	2	2
10007850	2019	1	1	31	184.2	65.7	19.3636	0	46.8	5.65	4.93	0	0	0	0	0	0	0	1	0	0	2	2	2
10007503	2019	1	1	34	163.7	52.3	19.5166	0	37.5	3.95	3.63	0	0	0	0	0	1	0	0	0	0	2	2	2
10008363	2019	1	1	40	172.8	58.3	19.5246	0	41.4	4.49	3.97	0	0	0	0	1	1	1	0	0	0	2	2	2
10005370	2018	1	1	41	164.3	52.8	19.5595	0	28.5	3.9	3.02	0	0	0	0	0	0	0	0	0	0	2	2	2
10002515	2018	1	1	36	189.5	70.3	19.5766	0	41.8	4.93	4.16	0	0	0	0	0	0	0	0	0	0	2	2	2
10000526	2018	1	1	44	167.6	55	19.5801	0	38	4.19	3.15	0	0	1	0	1	1	1	0	0	0	2	2	2
10000426	2018	1	1	40	177.1	62	19.7676	0	31.7	3.51	3.03	1	0	0	0	1	0	1	0	0	1	2	2	2
10004335	2019	1	1	41	165.3	54.1	19.7994	0	39.2	3.89	3.29	0	0	0	0	0	0	0	0	0	0	2	2	2
10007431	2018	1	1	41	176.1	61.7	19.896	0	38.1	4.46	3.69	0	0	0	0	0	1	1	0	0	0	2	2	2
10004897	2018	1	1	49	168.5	56.6	19.935	0	47.5	4.72	3.9	0	0	0	0	0	1	0	1	0	0	2	2	2
10005010	2018	1	1	43	177.1	62.6	19.9589	0	45.5	4.48	3.5	0	0	0	0	1	1	0	1	0	0	2	2	2
10001002	2018	1	1	49	167.2	55.9	19.9958	0	35	3.96	2.99	0	0	0	0	0	1	0	1	0	0	2	2	2
10005393	2018	1	1	43	178.1	63.5	20.0192	0	44.6	4.14	3.66	0	0	0	0	0	0	0	0	0	0	2	2	2
10006736	2018	1	1	49	177.8	63.3	20.0235	0	35.6	5.23	3.68	0	0	0	0	0	1	1	0	0	0	2	2	2
10007650	2019	1	1	38	180	65.3	20.1543	0	38.5	4.96	4.72	0	0	0	0	0	0	0	0	0	0	2	2	2
10007383	2018	1	1	33	175.5	62.4	20.2596	0	34.7	4.83	4.36	0	0	0	0	1	0	0	1	0	0	2	2	2
10002491	2018	1	1	44	165.5	55.9	20.4087	0	38.6	4.49	3.81	0	0	0	0	1	0	0	0	0	0	2	2	2
10002502	2018	1	1	48	167.4	57.5	20.519	0	35.3	4.47	3.87	0	0	0	0	0	0	1	0	0	0	2	2	2
10007492	2019	1	1	39	175.5	63.2	20.5193	0	41.5	4.39	3.69	0	0	1	0	1	0	0	0	0	0	2	2	2
10008428	2019	1	1	46	164.9	55.8	20.5207	0	42.4	4.31	3.93	0	0	0	0	1	1	0	0	0	0	2	2	2
10006262	2018	1	1	41	173.1	61.8	20.625	0	49.9	5.71	4.76	0	0	0	0	0	0	1	1	0	0	2	2	2
10008272	2019	1	1	45	167.1	57.6	20.6286	0	46.2	4.26	3.71	0	0	0	0	0	0	0	0	0	0	2	2	2
10006932	2018	1	1	45	168.8	58.8	20.6363	0	38.8	4.2	3.25	0	0	0	0	1	1	0	0	0	0	2	2	2
10007178	2018	1	1	35	167.1	57.7	20.6644	0	33.3	4.23	3.9	0	0	0	0	0	0	1	0	0	0	2	2	2
10002490	2018	1	1	33	173.2	62	20.6679	0	50.2	4.33	3.55	0	0	0	0	0	1	1	1	0	0	2	2	2
10006025	2019	1	1	43	169.9	59.7	20.6818	0	45.3	5.34	3.73	0	0	0	0	0	1	0	1	0	0	2	2	2
10005404	2018	1	1	40	169.1	59.4	20.773	0	38.2	3.83	2.39	0	1	0	0	1	0	0	1	0	0	2	2	2
10000508	2018	1	1	49	171.6	61.2	20.7834	0	45.2	4.04	3.26	0	0	1	0	0	1	1	0	0	0	2	2	2
10006615	2018	1	1	45	167.6	58.4	20.7905	0	43.4	3.46	2.55	0	0	0	0	1	0	0	0	0	0	2	2	2
10003169	2018	1	1	49	169.7	59.9	20.8	0	30.7	4.03	3.11	0	0	0	0	0	0	0	0	0	0	2	2	2
10006761	2018	1	1	46	171.5	61.3	20.8417	0	38.6	3.97	3.49	0	0	0	0	0	1	0	0	0	0	2	2	2
10006513	2018	1	1	45	166.5	57.8	20.8497	0	32.4	3.94	2.87	0	0	0	0	0	0	1	0	0	0	2	2	2
10007687	2019	1	1	43	163.1	55.5	20.8634	0	36	3.95	3.41	0	0	0	0	1	0	1	0	0	0	2	2	2
10007673	2019	1	1	30	166.3	57.7	20.8637	0	35.9	3.81	3.28	0	0	0	0	0	0	0	1	0	0	2	2	2
10005956	2018	1	1	37	178.9	66.8	20.8716	0	39.6	5.43	4.49	0	0	0	0	1	0	0	0	0	0	2	2	2
10004885	2018	1	1	43	170.5	60.8	20.9149	0	40.7	5.74	4.59	0	0	0	0	0	1	1	0	0	0	2	2	2
10008332	2019	1	1	33	168.8	59.6	20.9171	0	46	4.36	4.61	0	0	0	0	0	0	0	0	0	0	2	2	2
10007062	2018	1	1	41	189.8	75.5	20.9582	0	52.3	5.8	4.46	0	0	0	0	0	0	0	1	0	0	2	2	2
10006999	2018	1	1	48	168.3	59.4	20.971	1	35.8	4.39	3.49	0	0	0	0	1	0	0	1	0	0	2	2	2
10007549	2019	1	1	40	172.7	62.7	21.0224	0	44.2	4.1	2.97	0	0	0	0	0	1	0	1	0	0	2	2	2
10008062	2019	1	1	35	179.7	68.2	21.1197	0	49.7	5.21	4.14	0	0	0	0	0	0	0	1	0	0	2	2	2
10002583	2019	1	1	44	177.3	66.4	21.1228	0	48.1	4.77	3.67	0	0	0	0	0	0	0	1	0	0	2	2	2
10007253	2018	1	1	35	171.5	62.2	21.1477	0	42.7	4.25	3.51	0	0	0	0	0	0	1	0	0	0	2	2	2
10007634	2019	1	1	42	184.2	71.8	21.1614	0	38.3	5.23	3.75	0	0	0	0	0	0	0	0	0	0	2	2	2
10005972	2018	1	1	43	170.9	61.9	21.1937	0	40.7	4.15	3.44	0	0	0	0	0	0	1	1	0	0	2	2	2
10003950	2018	1	1	49	167.8	59.7	21.2027	0	37	5.08	3.86	0	0	1	0	0	0	0	0	1	0	1	2	2
10008421	2019	1	1	31	174.4	64.5	21.2064	0	45.4	4.97	4.26	0	0	0	0	0	1	0	0	0	0	2	2	2
10006539	2018	1	1	48	172.3	63	21.2212	0	40	3.72	3.15	0	0	0	0	1	0	0	1	0	0	2	2	2
10002593	2019	1	1	45	172.5	63.2	21.2392	0	34.5	5.16	4.24	0	0	0	0	0	0	0	0	0	0	2	2	2
10007736	2019	1	1	46	177.3	67	21.3136	0	49.9	4.91	4.25	0	0	0	0	0	0	1	0	0	0	2	2	2
10008349	2019	1	1	46	164.7	57.9	21.3448	0	48.4	4.11	3.68	0	0	0	0	0	0	-	0	0	0	2	2	2
10005227	2019	1	1	38	183.5	71.9	21.3529	0	41	5.24	4.56	0	0	0	0	0	0	0	0	0	0	2	2	2
10008296	2019	1	1	48	177.2	67.4	21.4651	0	36.4	4.71	3.88	0	0	0	0	1	0	1	0	0	0	2	2	2
10006613	2018	1	1	40	172.2	63.7	21.4819	0	42.9	5.16	4.34	0	0	0	0	0	1	0	0	0	0	2	2	2
10007875	2019	1	1	32	173.5	64.7	21.4934	0	35.1	5.23	4.75	0	0	0	0	0	1	1	1	0	0	2	2	2
10007789	2019	1	1	41	169	61.4	21.4978	0	43.4	4.88	3.91	0	0	0	0	0	0	0	0	0	1	2	2	2
10008456	2019	1	1	36	169.8	62	21.5039	0	43.7	5.31	4.26	0	0	0	0	0	1	1	1	0	0	2	2	2
10007605	2019	1	1	42	178.2	68.4	21.5398	0	41.8	5.6	4.33	0	0	0	0	1	0	1	0	0	0	2	2	2
10002499	2018	1	1	39	185.8	74.4	21.5517	0	50.9	6.59	5.34	0	0	0	0	0	1	0	0	0	0	2	2	2
10005497	2018	1	1	44	167.7	60.7	21.5835	0	43.5	4.07	3.38	0	0	1	0	0	1	1	0	0	0	1	2	2
10005915	2018	1	1	36	171.5	63.6	21.6236	0	39	4.76	4.09	0	0	0	0	0	0	0	0	0	0	2	2	2
10007945	2019	1	1	39	177.7	68.3	21.6295	0	-	4.95	3.92	0	0	0	0	1	1	0	0	0	0	2	2	2
10002320	2019	1	1	49	172.2	64.3	21.6843	0	44.4	4.66	2.5	0	1	0	0	0	0	0	1	0	0	2	2	2
10006587	2018	1	1	38	171.2	63.7	21.7336	1	39.3	5.4	4.66	0	0	0	0	0	0	0	1	0	0	2	2	2
10005880	2018	1	1	36	169.7	62.6	21.7376	0	38.3	5.01	3.7	0	0	0	0	0	0	1	1	0	0	2	2	2
10007168	2018	1	1	41	172	64.4	21.7685	0	43.2	4.84	3.74	0	0	0	0	1	1	1	1	0	0	2	2	2
10007977	2019	1	1	44	157.2	53.8	21.7709	0	35.5	3.95	3.21	0	0	0	0	1	0	0	1	0	0	2	2	2
10004334	2018	1	1	40	174.7	66.5	21.7889	0	45.8	6.07	5.27	0	0	0	0	0	0	0	1	0	0	2	2	2
10008163	2019	1	1	37	170.7	63.5	21.7925	0	41.9	4	3.72	0	0	0	0	0	0	0	0	0	0	2	2	2
10006048	2019	1	1	32	177.1	68.4	21.8082	0	39.6	4.87	4.52	0	0	0	0	0	0	0	0	0	0	2	2	2
10008046	2019	1	1	41	181.1	71.7	21.8616	0	45.1	6.25	5.01	0	0	0	0	0	0	0	0	0	0	2	2	2
10002063	2018	1	1	49	167.8	61.7	21.913	0	35.7	4.31	3.3	0	0	0	0	0	0	1	1	0	0	2	2	2
10002500	2018	1	1	32	184.6	74.7	21.9208	0	40	5.46	5.25	0	0	0	0	1	0	0	0	0	0	2	2	2
10006764	2018	1	1	43	172.8	65.5	21.9358	0	42.8	4.93	3.86	0	0	0	0	0	1	1	0	0	0	2	2	2
10007722	2019	1	1	38	168.8	62.6	21.97	0	47.9	4.77	4.13	0	0	0	0	0	0	0	1	0	0	2	2	2
10006266	2018	1	1	46	178.2	69.8	21.9806	0	43.2	4.33	3.39	0	0	0	0	0	0	0	0	0	0	2	2	2
10003954	2018	1	1	48	175.4	67.7	22.0054	0	47.4	4.73	3.92	0	0	0	0	1	0	0	0	0	0	2	2	2
10001845	2019	1	1	32	171.2	64.6	22.0407	0	46.3	4.28	3.72	0	0	0	0	1	0	0	0	0	0	2	2	2
10005505	2018	1	1	39	175.2	67.7	22.0557	0	47	5.06	3.96	0	0	0	0	0	0	1	0	0	0	2	2	2
10001190	2018	1	1	43	181.5	72.7	22.0689	0	45	4.63	3.62	0	0	1	0	1	0	0	0	0	0	2	2	2
10005414	2019	1	1	49	180	71.6	22.0988	0	43.9	4.08	3.56	0	0	0	0	0	0	0	0	0	0	2	2	2
10006435	2018	1	1	41	164.2	59.6	22.1055	0	30.7	3.98	3.39	0	0	1	0	0	0	1	0	0	0	2	2	2
10007392	2018	1	1	37	176.8	69.1	22.1062	0	43.4	5.09	4.09	0	0	1	0	0	0	0	1	0	0	2	2	2
10007779	2019	1	1	35	171.8	65.3	22.1242	0	48.2	5.25	4.03	0	0	0	0	1	1	1	1	0	0	2	2	2
10002715	2018	1	1	42	175	68	22.2041	0	36.5	5.03	4.31	0	0	0	0	0	0	0	0	0	0	2	2	2
10008375	2019	1	1	37	180.4	72.4	22.2467	0	52.8	5.97	4.7	0	0	0	0	1	0	0	0	0	0	2	2	2
10003969	2018	1	1	37	164.7	60.6	22.3401	0	40.3	4.32	3.7	0	0	0	0	0	0	0	1	0	0	2	2	2
10003352	2018	1	1	39	169.5	64.4	22.4154	0	39.9	4.12	3.47	0	0	0	0	0	0	0	0	0	0	2	2	2
10001240	2018	1	1	43	165.1	61.1	22.4154	0	36.9	3.87	2.44	0	1	1	0	1	0	1	0	0	0	1	2	2
10006496	2018	1	1	44	168.5	63.7	22.4357	0	40.2	4.58	3.84	0	0	0	0	1	0	0	1	0	0	2	2	2
10007409	2018	1	1	49	171.8	66.3	22.463	0	39.4	5.1	3.48	0	1	0	0	1	0	0	1	0	0	2	2	2
10006367	2018	1	1	39	170.6	65.4	22.4709	0	50.9	4.42	3.79	0	0	0	0	0	1	1	1	0	0	2	2	2
10003955	2018	1	1	44	171.1	65.8	22.4764	0	45.1	5.05	4.23	0	0	1	0	1	0	1	0	0	0	2	2	2
10004419	2018	1	1	49	168.3	63.8	22.5244	0	36.9	4.44	3.51	0	0	0	0	0	0	1	0	0	0	2	2	2
10007647	2019	1	1	49	180.8	73.7	22.5461	0	48.3	4.87	3.93	0	0	1	0	0	0	1	0	0	0	2	2	2
10005814	2019	1	1	38	174.3	68.5	22.5474	0	45.6	4.91	4.17	0	0	0	0	0	0	0	1	0	0	2	2	2
10007445	2018	1	1	34	180	73.3	22.6235	0	51.2	6.06	5.02	0	0	0	0	0	1	0	0	0	0	2	2	2
10007238	2018	1	1	49	172.6	67.4	22.6245	0	42.2	4.93	3.74	0	0	0	0	0	0	0	0	0	0	2	2	2
10003092	2018	1	1	43	168	63.9	22.6403	0	26.3	5.68	4.31	0	0	1	0	1	1	0	0	0	0	1	2	1
10007735	2019	1	1	38	180.5	73.8	22.6518	0	37	5.46	4.51	0	0	0	0	0	0	1	0	0	0	2	2	2
10007788	2019	1	1	35	175.9	70.1	22.6562	0	48	4.88	3.84	0	0	0	0	1	0	0	0	0	0	2	2	2
10006369	2018	1	1	48	167.5	63.6	22.6687	0	45.4	4.18	3.22	0	0	0	0	0	1	1	0	0	0	2	2	2
10001218	2018	1	1	46	171.7	67.2	22.7944	0	34.6	5.2	3.87	0	0	0	0	0	0	0	1	0	0	2	2	2
10008065	2019	1	1	43	174.6	69.5	22.798	0	38.1	4.52	3.76	0	0	0	0	1	0	0	0	0	0	2	2	2
10000342	2018	1	1	44	177.1	71.8	22.8922	0	29.1	5.08	4.29	0	0	1	0	0	0	1	0	0	0	2	2	2
10007514	2019	1	1	34	173.1	68.6	22.8944	0	33	4.36	3.91	0	0	0	0	0	1	0	0	0	0	2	2	2
10007525	2019	1	1	45	161.6	59.8	22.8991	0	38	4.62	3.66	0	0	0	0	0	0	1	0	0	0	2	2	2
10005976	2018	1	1	45	168.3	64.9	22.9127	0	40.1	4.82	3.53	0	0	0	0	0	0	1	0	0	0	2	2	2
10008277	2019	1	1	47	162.4	60.5	22.9395	0	49.2	3.67	3.42	0	0	0	0	0	0	1	0	0	0	2	2	2
10007709	2019	1	1	38	172.4	68.2	22.9462	0	-	5.27	4.11	0	0	0	0	0	0	1	0	0	0	2	2	2
10000531	2018	1	1	47	165	62.5	22.9568	1	38.4	4.41	3.75	0	0	0	0	0	0	0	0	0	0	2	2	2
10008443	2019	1	1	41	175.6	70.8	22.9607	0	42.6	4.95	4.06	0	0	0	0	1	0	0	0	0	0	2	2	2
10002586	2018	1	1	45	161.5	59.9	22.9658	0	49.3	4.28	3.1	0	0	0	0	0	0	0	0	0	0	2	2	2
10001118	2018	1	1	46	169	65.6	22.9684	1	39.4	4.88	3.83	0	0	0	0	0	1	1	1	0	0	2	2	2
10003288	2018	1	1	47	169.8	66.3	22.9953	0	40.9	5.19	3.83	0	0	0	0	0	0	0	0	0	0	2	2	2
10007581	2019	1	1	41	167.6	64.6	22.9977	0	39	5.34	4.6	0	0	0	0	0	1	1	0	0	0	2	2	2
10007446	2018	1	1	45	167.8	64.8	23.0139	0	40.8	4.12	3.59	0	0	0	0	0	0	0	0	0	0	2	2	2
10006930	2018	1	1	48	176.5	71.8	23.0481	0	41.9	4.31	3.29	0	0	1	0	0	1	1	0	0	0	2	2	2
10003629	2018	1	1	47	170.2	66.8	23.0599	0	43.4	4.02	3.29	0	0	0	0	1	1	0	0	0	0	2	2	2
10007264	2018	1	1	48	168.9	65.8	23.0657	0	43.5	4.66	3.56	0	0	0	0	1	0	0	0	0	0	2	2	2
10007490	2019	1	1	34	161	59.8	23.0701	0	33.3	4.48	3.61	0	0	0	0	0	0	0	0	0	0	2	2	2
10008015	2019	1	1	49	167.2	64.5	23.0721	0	38.7	4.41	3.71	0	0	0	0	1	0	1	0	0	0	2	2	2
10006555	2018	1	1	48	168.2	65.4	23.1167	0	37.5	4.08	3.47	0	0	0	0	1	0	0	0	0	0	2	2	2
10007402	2018	1	1	38	174.1	70.3	23.193	0	38.7	5.17	4.08	0	0	0	0	1	1	1	0	0	0	2	2	2
10003948	2018	1	1	44	184.5	79	23.2078	0	-	5.34	4.29	0	0	0	0	0	1	0	0	0	0	2	2	2
10007613	2019	1	1	41	182.7	77.5	23.218	0	52.3	5.78	4.43	0	0	0	0	1	1	0	0	0	0	2	2	2
10007179	2018	1	1	31	164.1	62.6	23.2465	0	43	4.49	3.89	0	0	0	0	1	1	1	0	0	0	2	2	2
10004776	2018	1	1	35	164.2	62.8	23.2924	0	37	4.28	3.42	0	0	0	0	1	0	0	0	0	1	2	2	2
10007629	2019	1	1	39	166.2	64.4	23.3144	0	41.9	4.34	3.51	0	0	0	0	0	0	0	1	0	0	2	2	2
10005573	2018	1	1	32	180.1	75.7	23.3383	0	42.9	4.43	4.19	0	0	0	0	0	0	0	1	0	0	2	2	2
10008136	2019	1	1	41	171.9	69	23.3506	0	43.1	4.72	4.38	0	0	0	0	1	0	0	0	0	0	2	2	2
10007984	2019	1	1	48	172.1	69.2	23.3638	0	42.1	3.73	2.89	0	0	1	0	0	0	1	0	0	0	2	2	2
10007434	2018	1	1	35	168.4	66.3	23.3792	0	-	5.02	4.04	0	0	0	0	0	0	0	0	0	0	2	2	2
10008093	2019	1	1	37	171.5	68.8	23.3916	0	40.2	4.01	3.68	0	0	0	0	1	1	0	0	0	0	2	2	2
10005604	2018	1	1	38	174.9	71.7	23.439	0	45.3	5.5	4.82	0	0	0	0	0	0	1	1	0	0	2	2	2
10006762	2018	1	1	39	171.6	69.1	23.4662	0	34.6	4.45	3.9	0	0	0	0	1	0	0	0	0	0	2	2	2
10007489	2019	1	1	41	180.8	76.8	23.4944	0	40.9	6.25	5.07	0	0	0	0	0	0	0	1	0	0	2	2	2
10006588	2018	1	1	40	179.4	75.7	23.5207	0	42.1	6.07	3.94	0	1	0	0	1	0	0	0	0	0	2	2	2
10007938	2019	1	1	38	165.5	64.5	23.5485	0	33.8	4.4	2.87	0	1	0	0	0	0	0	0	0	0	2	2	2
10003838	2018	1	1	43	176.1	73.1	23.5721	0	44.3	5.59	4.72	0	0	0	0	1	0	0	1	0	0	2	2	2
10004555	2018	1	1	43	178.9	75.6	23.6212	0	34	4.86	3.95	0	0	1	0	1	0	0	0	0	0	2	2	2
10007435	2018	1	1	33	175.6	72.9	23.6417	0	38.4	4.78	3.45	0	0	0	0	0	1	0	0	0	0	2	2	2
10006818	2018	1	1	44	174.6	72.1	23.6509	0	45.3	5.26	4.31	0	0	0	0	1	1	0	0	0	0	2	2	2
10007269	2018	1	1	47	172.4	70.3	23.6527	0	45.4	5.27	3.86	0	0	1	0	0	0	1	1	0	0	2	2	2
10006815	2018	1	1	42	172.3	70.3	23.6802	0	31.4	4.34	3.42	0	0	0	0	1	0	0	1	0	0	2	2	2
10003289	2018	1	1	45	177	74.2	23.6841	1	38.6	4.88	3.47	0	0	1	0	0	0	1	0	0	0	2	2	2
10008338	2019	1	1	31	174.2	72	23.7266	0	47.6	5.88	5.17	0	0	0	0	1	0	0	0	0	0	2	2	2
10006495	2018	1	1	37	171.3	69.7	23.753	0	51.6	4.99	4.16	0	0	0	0	1	1	1	0	0	0	2	2	2
10006956	2018	1	1	36	174.1	72	23.7539	0	42.4	4.91	3.88	0	0	0	0	1	1	0	1	0	0	2	2	2
10006934	2018	1	1	42	173.9	72.1	23.8416	0	41.4	4.54	3.93	0	0	0	0	0	0	0	1	0	0	2	2	2
10006589	2018	1	1	39	167.1	66.6	23.8518	0	41.9	4.32	3.17	0	0	1	0	1	1	0	0	1	1	1	2	2
10003156	2019	1	1	43	178.9	76.4	23.8711	0	52.4	6.08	4.7	0	0	0	0	0	0	0	0	0	0	2	2	2
10003511	2018	1	1	47	183.4	80.4	23.9033	0	39.7	4.65	4.14	0	0	1	0	1	0	1	0	0	0	1	2	2
10007327	2018	1	1	33	173.4	72.1	23.9793	0	52.1	5.43	4.46	0	0	0	0	0	0	1	1	0	0	2	2	2
10008469	2019	1	1	38	173.8	72.6	24.0346	0	52.7	5.31	4.38	0	0	0	0	1	1	1	0	0	0	2	2	2
10007203	2018	1	1	49	159.2	61	24.0682	0	37.1	4.61	3.75	0	0	0	0	0	0	0	1	0	0	2	2	2
10007976	2019	1	1	44	180.9	78.8	24.0796	0	39.1	5.16	3.97	0	0	0	0	1	1	0	0	0	0	2	2	2
10008410	2019	1	1	32	176.5	75.1	24.1074	0	37.5	5.47	4.95	0	0	0	0	0	1	0	0	0	0	2	2	2
10008438	2019	1	1	49	165.6	66.2	24.14	0	41	3.4	2.47	0	0	0	0	0	0	1	1	0	0	2	2	2
10008333	2019	1	1	37	162.6	63.9	24.1691	0	32	3.87	3.18	0	0	0	0	1	1	0	0	0	0	2	2	1
10006313	2018	1	1	34	174.8	73.9	24.1859	0	44.3	5.52	4.65	0	0	0	0	0	0	0	0	0	0	2	2	2
10006889	2018	1	1	29	172.2	71.8	24.2135	0	49.1	4.79	4.09	0	0	0	0	0	1	0	0	0	0	2	2	2
10003221	2018	1	1	36	162.8	64.2	24.2229	0	40.7	4.98	4.19	0	0	0	0	0	0	0	0	0	0	2	2	2
10006398	2018	1	1	47	166.1	67	24.2849	0	44.1	5.52	3.62	0	1	0	0	1	1	0	0	0	0	2	2	2
10006982	2018	1	1	42	172.3	72.1	24.2865	0	40.7	5.17	4.64	0	0	0	0	0	0	0	0	0	0	2	2	2
10007791	2019	1	1	46	168.9	69.5	24.3627	0	40.4	4.87	3.53	0	0	0	0	0	1	1	0	0	0	2	2	2
10007025	2018	1	1	41	153.4	57.4	24.3928	0	38.1	3.56	2.94	0	0	0	0	0	0	1	0	0	0	2	2	2
10007047	2018	1	1	45	168.3	69.1	24.3955	0	35	5.03	3.85	0	0	0	0	0	0	1	0	0	0	2	2	2
10005391	2018	1	1	42	168.2	69.2	24.4599	0	42.8	4.8	3.99	0	0	0	0	0	1	1	1	0	0	2	2	2
10006794	2018	1	1	43	172.6	72.9	24.4707	0	37.9	4.53	3.54	0	0	0	0	0	1	1	0	0	0	2	2	2
10005373	2018	1	1	39	168.1	69.2	24.489	0	36.5	4.84	4.03	0	0	0	0	1	0	0	0	0	0	2	2	2
10007516	2019	1	1	35	162.9	65	24.4946	1	35.8	3.71	3.13	0	0	0	0	0	1	0	0	0	0	2	2	2
10004116	2019	1	1	49	162.5	64.7	24.5018	0	38	3.78	3.09	0	0	0	0	1	1	1	0	0	0	2	2	2
10006821	2018	1	1	46	165.9	67.5	24.5251	0	43.4	4.85	4.02	0	0	0	0	1	0	0	1	0	0	2	2	2
10005571	2018	1	1	32	176.3	76.4	24.5804	0	43.8	4.45	3.66	0	0	0	0	0	0	0	0	0	0	2	2	2
10006929	2018	1	1	44	171.7	72.6	24.6261	0	42.8	3.55	2.79	1	0	0	0	1	0	0	0	0	0	2	2	2
10004664	2018	1	1	44	173.5	74.2	24.6493	0	40	5.48	3.84	0	0	1	0	1	1	0	1	0	0	1	2	1
10005118	2018	1	1	40	158.3	61.8	24.6619	0	34.4	3.8	3.15	0	0	0	0	1	1	0	0	0	0	2	2	2
10000603	2018	1	1	48	165.4	67.7	24.7467	0	46	4.98	3.76	0	0	0	0	1	0	0	1	0	0	2	2	2
10001135	2018	1	1	37	170.2	72.1	24.8895	0	25.4	4.02	3.19	0	0	0	0	1	0	0	1	0	0	2	2	2
10004270	2018	1	1	47	173.8	75.2	24.8954	0	41.9	4.26	3.55	0	0	0	0	1	0	1	0	0	0	2	2	2
10007913	2019	1	1	39	169.4	71.9	25.0554	0	42.8	4.17	3.61	0	0	0	0	1	0	1	0	0	0	2	2	2
10006209	2018	1	1	43	176.2	77.8	25.0592	1	43.9	4.85	3.53	0	0	0	0	1	1	0	0	0	0	2	2	2
10007183	2018	1	1	37	175.5	77.2	25.0647	0	41.1	4.84	3.99	0	0	0	0	1	1	0	1	0	0	2	2	2
10004134	2018	1	1	45	176.1	77.8	25.0877	0	39.9	5.01	3.92	0	0	0	0	0	0	0	1	0	0	2	2	2
10001326	2018	1	1	43	168.1	70.9	25.0906	0	37.9	4.57	3.64	0	0	0	0	0	0	0	0	0	0	2	2	2
10007266	2018	1	1	42	178.1	79.6	25.0949	0	43.7	4.67	3.38	0	0	0	0	1	1	1	0	0	0	2	2	2
10008273	2019	1	1	43	171.7	74	25.101	0	47.2	5.29	3.4	0	1	0	0	1	1	0	0	0	0	2	2	2
10005629	2019	1	1	44	174	76.1	25.1354	0	35.9	5.15	3.55	0	1	1	0	0	0	1	0	0	0	2	2	2
10005418	2018	1	1	48	170.6	73.4	25.2196	0	38.8	4.74	3.57	0	0	0	0	1	1	0	1	0	0	2	2	2
10003010	2018	1	1	39	164.7	68.6	25.2893	0	37.8	4.25	3.6	0	0	0	0	1	0	0	0	0	0	2	2	2
10001054	2018	1	1	41	178.7	81	25.3651	0	55.7	5.9	4.57	0	0	0	0	0	0	1	0	0	0	2	2	2
10005433	2018	1	1	42	168.1	71.8	25.4091	0	39.1	4.07	3.43	0	0	0	0	1	0	0	0	0	0	2	2	2
10008117	2019	1	1	42	174.1	77.1	25.4365	0	34.3	4.43	3.47	0	0	1	0	1	0	0	0	0	0	2	2	2
10005219	2019	1	1	43	175.3	78.3	25.4799	0	30.7	3.75	3.09	0	0	0	0	1	1	0	0	0	0	2	2	2
10003815	2018	1	1	30	170.2	73.9	25.5109	0	56.2	4.66	4.17	0	0	0	0	0	0	0	0	0	0	2	2	2
10006928	2018	1	1	40	166.8	71.1	25.5551	0	37.9	5.21	4.07	0	0	1	0	0	0	0	1	0	0	2	2	2
10004961	2019	1	1	33	178.2	81.2	25.5706	0	44.6	4.79	3.69	0	0	0	0	0	0	0	0	0	0	2	2	2
10004378	2018	1	1	48	174.1	77.6	25.6014	0	44.8	4.95	3.85	0	0	1	0	1	1	1	0	0	0	1	2	2
10001126	2018	1	1	44	172	76	25.6896	0	52.3	4.88	4.02	0	0	0	0	1	0	1	0	0	0	2	2	2
10008135	2019	1	1	36	176.1	79.7	25.7004	0	37.6	5.02	4.31	0	0	0	0	1	0	0	0	0	0	2	2	2
10003029	2018	1	1	40	170.6	74.8	25.7006	0	40.3	4.79	4.27	0	0	0	0	1	1	0	0	0	0	2	2	2
10007167	2018	1	1	44	166.9	71.6	25.704	0	45	4.93	4.01	0	0	0	0	1	0	0	0	0	0	2	2	2
10007526	2019	1	1	38	167	71.7	25.7091	0	45.1	5.17	4.15	0	0	1	0	1	0	0	0	0	0	2	2	2
10000074	2018	1	1	49	162.8	68.2	25.7321	0	31.3	4.36	3.61	0	0	0	0	0	0	0	0	0	0	2	2	2
10004028	2018	1	1	47	163.7	69	25.7485	0	44.6	3.55	3.08	0	0	0	0	0	0	0	1	0	0	2	2	2
10004023	2018	1	1	47	185.3	88.5	25.7746	0	54.1	5.41	4.18	0	0	1	0	0	0	1	1	0	0	2	2	2
10002319	2019	1	1	46	177.7	81.4	25.778	0	-	5.97	4.46	0	0	0	0	1	1	0	1	0	0	2	2	2
10005058	2018	1	1	39	172.4	76.7	25.806	0	42.8	5.74	4.68	0	0	0	0	0	0	1	0	0	0	2	2	2
10006817	2018	1	1	47	164.4	69.8	25.8257	0	41.2	4.63	3.82	0	0	0	0	0	0	1	1	0	0	2	2	2
10001313	2018	1	1	43	172.8	77.2	25.8541	0	45.4	4.94	3.79	0	0	1	0	1	0	0	0	0	0	1	2	1
10007355	2018	1	1	45	167.2	72.6	25.9695	0	47.2	5.05	4.14	0	0	0	0	1	0	0	1	0	0	2	2	2
10002717	2019	1	1	44	166.2	71.8	25.9934	0	38	4.52	3.86	0	0	1	0	0	1	0	0	0	0	2	2	2
10008317	2019	1	1	34	173.4	78.4	26.0746	0	48.7	5.49	4.29	0	0	0	0	1	0	0	0	0	0	2	2	2
10005350	2018	1	1	47	168.1	73.7	26.0815	0	34.2	3.98	3.42	0	0	0	0	1	0	0	0	0	0	2	2	2
10003900	2018	1	1	49	165.6	71.6	26.1091	0	42.9	3.47	2.86	0	0	1	0	1	0	0	0	1	0	1	2	1
10006933	2018	1	1	43	174.7	79.9	26.1795	0	42.9	4.46	3.48	0	0	0	0	1	0	0	0	0	0	2	2	2
10002492	2019	1	1	45	175.1	80.4	26.2231	0	40.7	3.57	2.72	1	0	0	0	1	0	0	0	0	0	2	2	2
10008459	2019	1	1	40	181.3	86.4	26.2856	0	46.5	4.3	3.46	0	0	0	0	1	0	1	0	0	0	2	2	2
10006509	2018	1	1	47	174.4	80	26.3025	1	49.9	4.76	3.57	0	0	1	0	1	1	1	0	0	0	2	2	2
10004269	2018	1	1	38	175.5	81.2	26.3634	0	41.6	4.6	3.52	0	0	1	0	1	0	0	0	0	0	1	2	2
10006556	2018	1	1	49	161.3	68.7	26.4051	0	48.2	3.84	3.15	0	0	1	0	1	0	1	0	0	0	1	2	2
10000596	2018	1	1	30	173	79.1	26.4292	0	35.5	4.03	3.51	0	0	1	0	1	0	0	0	0	0	2	2	2
10007560	2019	1	1	49	172.7	78.9	26.4541	0	43.1	4.45	3.68	0	0	0	0	1	0	1	0	0	0	2	2	2
10002288	2019	1	1	33	172.9	79.6	26.6271	0	41.1	5.15	4.4	0	0	0	0	1	0	0	0	0	0	2	2	2
10008468	2019	1	1	38	181.6	87.9	26.6537	0	54.8	5.89	4.59	0	0	1	0	0	1	1	1	0	0	2	2	2
10006024	2018	1	1	49	167.5	74.9	26.6964	0	40.7	4.64	3.45	0	0	0	0	1	1	0	0	0	0	2	2	2
10006682	2018	1	1	33	174.1	81	26.7231	0	48.7	4.53	3.64	0	0	0	0	1	0	0	0	0	0	2	2	2
10006202	2018	1	1	43	173	80	26.7299	0	38.8	4.48	3.64	0	0	0	0	0	1	1	0	0	0	2	2	2
10002751	2019	1	1	47	162.5	70.6	26.7361	0	42.5	4.14	3.58	0	0	0	0	1	0	0	0	0	0	2	2	2
10007411	2018	1	1	36	178.8	85.5	26.7443	0	31.8	5.13	4.36	0	0	0	0	0	1	0	0	0	0	2	2	2
10000066	2018	1	1	39	169.5	76.9	26.7662	0	44.1	4.28	3.31	0	0	0	0	0	0	0	0	0	0	2	2	2
10008289	2019	1	1	38	181.6	88.4	26.8053	0	43.2	5.2	3.87	0	0	0	0	1	0	0	0	0	0	2	2	2
10006661	2018	1	1	37	177	84.1	26.8441	0	38.1	5.4	4.47	0	0	0	0	1	0	0	0	0	0	2	2	2
10006092	2018	1	1	43	167.1	75.3	26.9676	0	43.8	4.45	3.7	0	0	1	0	0	0	1	0	0	0	2	2	2
10002081	2018	1	1	37	167.2	75.4	26.9711	0	41.1	4.96	4.31	0	0	0	0	1	0	0	0	0	0	2	2	2
10005837	2018	1	1	44	172	79.8	26.974	0	54.6	4.89	3.65	0	0	0	0	0	1	0	0	0	0	2	2	2
10002057	2018	1	1	43	170.1	78.1	26.9925	0	51.7	4.49	3.38	0	0	1	0	1	0	1	0	0	0	1	2	2
10007790	2019	1	1	30	173.1	80.9	26.9994	0	46.6	5.06	3.86	0	0	0	0	1	1	0	0	0	0	2	2	2
10001119	2018	1	1	46	172.1	80.2	27.0778	1	45.9	4.86	4.12	0	0	0	0	1	1	0	0	0	0	2	2	2
10005808	2018	1	1	45	165.2	73.9	27.0785	0	36.1	3.79	2.94	0	0	1	0	1	0	1	1	0	0	2	2	2
10006680	2018	1	1	47	173.6	81.7	27.1096	0	35.5	4.97	4.05	0	0	1	0	1	0	1	1	0	0	1	2	2
10004357	2018	1	1	45	175.8	84	27.1795	0	43	5.58	4.15	0	0	0	0	0	0	0	1	0	0	2	2	2
10006460	2018	1	1	48	166.2	75.1	27.188	0	41.8	4.37	3.64	0	0	0	0	1	1	0	0	0	0	2	2	2
10000471	2018	1	1	42	169.4	78.3	27.2857	0	47.1	4.34	3.7	0	0	0	0	1	1	1	0	0	0	2	2	2
10007778	2019	1	1	45	170	79	27.3356	0	34.5	4.32	3.41	0	0	0	0	1	0	0	0	0	0	2	2	2
10004882	2018	1	1	47	171.9	80.8	27.3438	0	46.2	4.13	3.24	0	0	0	0	1	0	0	0	0	0	2	2	2
10006896	2018	1	1	34	171.8	81	27.4434	0	40.5	4.72	3.79	0	0	0	0	1	1	0	0	0	0	2	2	2
10006694	2018	1	1	42	182.8	91.8	27.472	0	52.9	5.65	4.5	0	0	0	0	1	0	0	0	0	0	2	2	2
10006602	2018	1	1	31	170.8	80.3	27.5258	0	41.3	4.09	3.64	0	0	0	0	1	0	0	0	0	0	2	2	2
10005392	2019	1	1	39	171.8	81.7	27.6806	0	37.4	4.46	3.77	0	0	0	0	1	0	0	1	0	0	2	2	2
10001361	2018	1	1	44	165.9	76.2	27.6861	0	35.4	5.01	4.04	0	0	0	0	1	1	0	0	0	0	2	2	2
10005987	2018	1	1	36	178.4	88.2	27.7127	0	40.6	4.67	4	0	0	0	0	1	0	0	1	0	0	2	2	2
10007502	2019	1	1	34	171.6	81.8	27.7791	0	45.3	3.92	3.37	0	0	0	0	0	0	0	0	0	0	2	2	2
10005534	2018	1	1	40	162.9	73.8	27.8108	0	30.6	4.16	3.46	0	0	0	0	1	0	0	0	0	0	2	2	1
10007410	2018	1	1	42	167	77.7	27.8604	0	38.9	4.86	4.03	0	0	0	0	1	0	0	0	0	0	2	2	2
10007222	2018	1	1	45	168.8	79.6	27.9363	1	39.3	4.14	3.4	0	0	0	0	1	0	0	0	0	0	2	2	2
10007432	2018	1	1	43	166.7	77.7	27.9608	0	44.6	4.7	3.52	0	0	1	0	1	1	0	0	0	0	2	2	2
10007433	2018	1	1	46	167.1	78.3	28.042	0	36	4.14	2.98	0	0	1	0	1	0	0	1	0	0	1	2	2
10002534	2018	1	1	44	172.5	83.6	28.0949	0	55.5	4.58	3.55	0	0	0	0	1	0	0	0	0	0	2	2	2
10000150	2018	1	1	43	164.8	76.5	28.1674	0	38.4	4.83	3.95	0	0	0	0	1	0	0	0	0	0	2	2	2
10002877	2018	1	1	43	165.6	78.2	28.5158	0	41.7	3.87	3.15	0	0	1	0	0	0	1	1	0	0	1	2	2
10000530	2018	1	1	41	170	83.1	28.7543	0	44.7	3.8	3.38	0	0	0	0	1	1	1	0	0	0	2	2	2
10006998	2018	1	1	48	168.4	82.2	28.986	0	46.5	4.31	3.56	0	0	1	0	0	0	0	0	0	0	2	2	2
10006601	2018	1	1	35	176.4	90.7	29.1481	0	54.1	3.88	2.75	1	0	0	0	1	1	0	0	0	0	2	2	2
10007505	2019	1	1	46	166.3	80.8	29.2164	0	51.5	4.55	3.85	0	0	1	0	1	0	0	1	0	0	1	2	1
10005395	2018	1	1	40	173.3	88.5	29.4677	0	33.7	3.64	2.49	1	0	0	0	1	0	0	1	0	0	2	2	2
10007958	2019	1	1	35	166.8	82.5	29.6525	0	46	4.47	3.79	0	0	0	0	1	1	0	0	0	0	2	2	2
10006145	2018	1	1	43	170.2	86.5	29.8605	0	44.6	4.35	3.35	0	0	1	0	1	1	0	0	0	0	2	2	2
10003290	2018	1	1	47	163.9	80.3	29.8922	0	46	5	3.76	0	0	1	0	1	0	0	1	0	0	2	2	2
10007568	2019	1	1	34	173.9	90.9	30.0583	0	40.4	4.96	3.59	0	0	1	0	0	0	0	0	0	0	2	2	2
10007447	2018	1	1	38	162.3	79.5	30.1808	0	-	3.09	2.3	1	0	0	0	1	0	0	0	0	0	2	2	2
10004662	2019	1	1	46	166.1	83.4	30.2292	0	40.6	4.57	2.83	0	1	1	0	1	0	0	0	1	0	1	2	1
10006906	2018	1	1	43	170.5	88	30.2715	0	45.6	4.87	3.92	0	0	0	0	1	1	0	0	0	0	2	2	2
10000432	2019	1	1	46	171	88.6	30.2999	0	52	4.28	3.55	0	0	1	0	0	1	1	0	0	0	2	2	2
10006796	2018	1	1	39	166.5	84.1	30.3366	0	40.2	4.27	3.53	0	0	1	0	1	1	0	0	0	0	2	2	2
10006816	2018	1	1	32	174.1	92.5	30.5172	0	49.3	4.35	3.82	0	0	0	0	1	0	0	1	0	0	2	2	2
10003153	2018	1	1	42	175.8	94.9	30.7064	0	53.9	3.7	3.17	1	0	0	0	1	1	0	0	0	0	2	2	2
10007628	2019	1	1	43	164.6	84.3	31.1149	0	36.4	3.73	2.78	0	0	1	0	1	0	0	1	0	0	2	2	2
10007314	2018	1	1	31	172.4	93.5	31.4584	0	49	4.72	3.92	0	0	1	0	1	0	0	1	0	0	1	2	1
10008395	2019	1	1	45	164.4	85.1	31.4866	0	39.5	4.73	4.24	0	0	0	0	1	0	0	0	0	0	2	2	2
10002449	2019	1	1	49	168.5	89.7	31.5931	0	47.2	4.29	3.74	0	0	0	0	1	1	0	0	0	0	2	2	2
10006537	2018	1	1	38	180.8	103.6	31.693	0	51.9	5.1	4.39	0	0	0	0	1	1	0	0	0	0	2	2	2
10008041	2019	1	1	40	173.9	95.9	31.7117	0	44.3	4.81	4.13	0	0	1	0	1	0	0	0	0	0	2	2	2
10007671	2019	1	1	46	167.9	89.4	31.7129	0	36.8	3.86	3.34	0	0	1	0	1	0	0	0	0	0	1	2	2
10007690	2019	1	1	37	178.1	100.8	31.7784	0	44.7	5.11	4.27	0	0	0	0	1	1	0	0	0	0	2	2	2
10007152	2018	1	1	42	169.1	91.4	31.9638	0	47.9	4.96	4.32	0	0	0	0	1	0	0	0	0	0	2	2	2
10006026	2019	1	1	43	167.3	90	32.1552	0	34	4.73	3.87	0	0	1	0	1	0	1	0	0	0	1	2	2
10007412	2018	1	1	39	166.3	89.2	32.2538	0	38.3	3.75	2.95	0	0	1	0	1	0	0	0	0	0	2	2	2
10008444	2019	1	1	46	172.1	96.1	32.446	0	41.9	3.79	3.04	0	0	0	0	1	1	1	0	0	0	2	2	2
10003947	2019	1	1	41	175.6	101.3	32.8519	0	46.5	4.96	4.2	0	0	0	0	1	0	0	1	0	0	2	2	2
10005150	2018	1	1	40	176.9	104.7	33.4573	0	37.5	4.69	3.85	0	0	1	0	1	0	0	0	0	0	2	2	2
10000427	2018	1	1	43	169.1	96.6	33.7824	0	36.7	5.06	3.98	0	0	0	0	0	0	0	0	0	0	2	2	2
10007230	2018	1	1	42	159	86.2	34.0968	1	34.3	4.26	3.55	0	0	1	0	1	0	0	1	0	0	2	2	2
10007851	2019	1	1	34	189.8	125	34.6991	0	44.7	5.17	4.08	0	0	1	0	1	0	1	0	0	0	2	2	2
10005618	2018	1	1	48	179.2	114	35.5	0	48.4	4.65	3.25	0	0	1	0	1	0	0	0	0	1	1	2	1
10003291	2018	1	1	43	165.9	105.5	38.3318	0	46	3.9	3.15	0	0	1	0	1	1	1	0	0	0	1	2	2
10000276	2018	1	1	53	182	82.5	24.9064	0	47.2	5.35	4.07	0	0	1	0	1	0	0	1	0	0	2	2	2
10008187	2019	1	1	60	164.5	67.4	24.9074	0	36.3	3.06	1.98	0	0	1	0	1	0	1	0	0	0	2	2	2
10001031	2018	1	1	51	173.6	75.1	24.9196	0	39.5	4.3	3.4	0	0	1	0	0	1	1	1	0	0	1	2	2
10000186	2018	1	1	61	170.8	72.7	24.9206	0	43.1	4.64	3.79	0	0	0	0	1	0	1	0	0	0	2	2	2
10000781	2018	1	1	50	171.9	73.7	24.9411	0	44	4.15	3.51	0	0	1	0	0	0	0	0	0	0	1	2	2
10006512	2018	1	1	78	148.6	55.1	24.9525	1	29.4	2.91	1.96	0	1	1	0	0	1	1	-	0	0	1	2	2
10006334	2018	1	1	59	164.8	67.8	24.9641	0	37.5	2.89	2.56	1	0	1	0	1	0	0	0	0	0	1	2	2
10007241	2018	1	1	62	169.2	71.5	24.975	1	45.2	4.85	3.5	0	0	0	0	1	0	1	1	0	0	2	2	2
10008297	2019	1	1	79	171.5	73.5	24.9896	1	41.9	3.74	2.54	0	0	1	0	1	0	1	1	0	0	1	2	1
10003558	2019	1	1	62	170.9	73	24.9942	0	44.4	4	3.02	0	0	1	0	1	0	1	0	0	1	1	2	1
10007591	2019	1	1	69	176.4	93.3	29.9836	1	-	4.06	2.8	0	0	1	0	1	0	1	0	0	0	1	2	2
10007975	2019	1	1	53	166.3	45.3	16.38	0	32.6	4.01	3.45	0	0	0	0	0	0	1	0	0	0	2	2	2
10007797	2019	1	1	62	169.2	47.5	16.5918	0	40.1	4.11	1.9	0	1	1	0	0	0	0	0	0	0	1	2	2
10000460	2018	1	1	70	164.3	45.9	17.0035	0	-	2.72	1.77	1	1	0	0	1	0	0	0	0	0	2	2	2
10004778	2018	1	1	55	175.7	53.3	17.2657	1	48.2	4.31	3.29	0	0	0	0	0	1	0	0	0	0	2	2	2
10008060	2019	1	1	60	170.3	50.8	17.516	0	-	3.98	3.32	0	0	0	0	0	0	0	1	0	0	2	2	2
10007828	2019	1	1	65	156.6	43.3	17.6565	1	28.3	3	2.3	0	0	0	0	1	0	0	1	0	0	2	2	2
10002827	2018	1	1	50	172.8	52.9	17.7161	0	44.1	3.69	2.36	0	1	0	0	1	1	0	0	1	0	2	2	2
10006376	2018	1	1	71	160.8	46.7	18.0611	0	39.1	1.78	1.35	1	0	0	0	0	0	0	1	0	0	2	2	2
10002825	2018	1	1	59	175.8	56.4	18.2491	0	43.8	3.11	2.61	1	0	0	0	0	1	1	0	0	0	2	2	2
10005503	2018	1	1	63	172	54	18.2531	0	42.8	4.21	3.23	0	0	0	0	0	0	0	1	0	0	2	2	2
10005394	2019	1	1	65	169.6	52.6	18.2866	0	46.8	2.7	2.5	1	0	0	0	0	0	0	1	0	0	2	2	2
10003004	2018	1	1	70	164.9	49.9	18.351	0	37	3.57	3.04	0	0	1	0	0	0	1	1	0	0	2	2	2
10006763	2018	1	1	78	167.8	52.6	18.6811	0	37.4	3.81	3.21	0	0	1	0	0	0	1	0	0	0	1	2	2
10008205	2019	1	1	55	164.7	50.8	18.7274	0	31	3.35	2.87	0	0	0	0	0	0	0	1	0	0	2	2	2
10008142	2019	1	1	80	161.2	48.9	18.8182	1	28.1	3.43	2.56	0	0	1	0	1	0	0	0	0	0	1	2	2
10006844	2018	1	1	66	166.4	52.2	18.8523	1	-	3.84	2.53	0	1	1	0	1	1	0	0	0	0	1	2	1
10007983	2019	1	1	53	178.5	60.1	18.8624	0	46.4	4.63	3.81	0	0	1	0	0	0	0	0	0	0	2	2	2
10007936	2019	1	1	52	167.4	52.9	18.8775	0	39.1	4.26	3.43	0	0	0	0	1	0	0	0	0	0	2	2	2
10006228	2018	1	1	66	164.7	51.5	18.9854	0	35.7	3.31	2.66	0	0	1	0	0	0	1	1	0	0	1	2	2
10008039	2019	1	1	51	173.1	56.9	18.9897	0	37.2	3.72	3	0	0	1	0	0	1	1	0	0	0	2	2	2
10001105	2019	1	1	61	160.6	49.1	19.0366	0	36.2	4.22	3.69	0	0	0	0	1	0	1	1	0	-	2	2	1
10006833	2018	1	1	60	171.5	56.4	19.1757	0	37.8	3.83	3.06	0	0	0	0	0	0	0	1	0	0	2	2	2
10007225	2018	1	1	51	175.3	59.1	19.232	0	40.5	4.16	3.29	0	0	0	0	1	1	1	1	0	0	2	2	1
10000296	2018	1	1	70	155	46.3	19.2716	1	26.6	3.15	2.32	0	0	1	0	0	1	1	1	0	0	2	2	2
10006885	2018	1	1	69	168.9	55	19.2798	0	41.3	4.67	3.6	0	0	1	0	0	0	0	1	0	0	2	2	2
10007026	2018	1	1	62	176.3	60.2	19.3683	0	28.4	5.68	4.07	0	0	0	0	0	0	1	0	0	0	2	2	2
10006229	2018	1	1	50	164.9	52.8	19.4175	0	40	3.73	2.57	0	1	0	0	0	0	0	0	0	0	2	2	2
10007799	2019	1	1	65	166.8	54.2	19.4808	1	37.7	3.6	2.02	0	1	1	0	1	0	0	0	0	0	2	2	2
10007733	2019	1	1	53	166.9	54.5	19.5652	1	35.9	3.62	3.44	0	0	0	0	0	0	0	0	0	0	2	2	2
10004417	2018	1	1	70	160.3	50.3	19.575	1	27.9	2.39	1.79	1	0	1	0	0	0	0	1	1	0	1	2	2
10004092	2018	1	1	55	178.4	62.4	19.6063	0	43.2	4.45	3.49	0	0	0	0	0	0	0	0	0	0	2	2	2
10002919	2018	1	1	66	163.2	52.5	19.7115	0	33.3	3.76	2.8	0	0	0	0	1	0	0	0	0	1	2	2	2
10006159	2019	1	1	68	170	57	19.7232	0	34.8	2.85	1.89	1	0	1	0	1	1	0	0	0	0	1	2	1
10001149	2018	1	1	56	163.2	52.7	19.7866	0	35.4	3.44	2.3	0	0	1	0	0	1	1	0	0	0	2	2	2
10000663	2018	1	1	54	164.1	53.4	19.8301	0	39.7	4.33	3.05	0	0	0	0	0	0	1	0	0	0	2	2	2
10006390	2018	1	1	72	162.5	52.4	19.8438	1	32.9	3.2	2.42	0	0	1	0	0	0	1	0	0	0	1	2	2
10008380	2019	1	1	53	164.7	54	19.907	0	40.1	4.57	3.63	0	0	0	0	1	0	1	1	0	0	2	2	2
10005105	2018	1	1	56	173.6	60.2	19.9755	1	41.6	4.32	3.69	0	0	0	0	0	0	0	0	0	0	2	2	2
10006909	2018	1	1	73	156.1	48.7	19.9859	1	30.7	3.25	2.21	0	0	1	0	0	0	0	0	0	0	1	2	2
10005977	2019	1	1	63	163.2	53.4	20.0494	0	36.4	3.5	2.61	0	0	1	0	0	1	1	0	0	0	2	2	2
10000365	2018	1	1	53	167.7	56.4	20.0546	0	41.3	4.29	3.37	0	0	0	0	0	1	1	0	0	0	2	2	2
10007061	2018	1	1	65	169.1	57.5	20.1085	0	38.8	4.93	3.88	0	0	0	0	1	0	0	0	0	0	2	2	2
10001052	2018	1	1	60	177.1	63.1	20.1183	0	41.1	4.08	3.31	0	0	1	0	0	0	0	0	0	0	2	2	2
10008185	2019	1	1	71	163.2	53.7	20.162	0	43.7	3.91	2.65	0	1	0	0	1	0	0	1	0	0	2	2	1
10002651	2019	1	1	67	164.5	54.6	20.1772	0	42.1	3.59	2.65	0	0	0	0	0	1	1	1	0	0	2	2	2
10006265	2018	1	1	59	174.3	61.3	20.1774	0	35.4	4.61	3.55	0	0	0	0	0	0	0	1	0	0	2	2	2
10006908	2018	1	1	68	170.4	58.8	20.2506	1	34.5	4.56	3.37	0	0	0	0	0	0	1	0	1	0	2	2	2
10000554	2018	1	1	60	164.5	54.8	20.2511	0	29.6	3.57	2.69	0	0	0	0	0	0	0	0	0	0	2	2	2
10006993	2018	1	1	70	176.4	63.2	20.3105	1	34.6	4.18	3.17	0	0	0	0	1	0	0	1	0	0	2	2	1
10002303	2018	1	1	53	172.9	60.8	20.3383	0	35.5	4.22	2.85	0	1	0	0	1	0	0	1	0	0	2	2	2
10007237	2018	1	1	65	171.5	60.1	20.4337	0	35.8	4.76	3.09	0	1	1	0	1	0	1	1	0	0	2	2	2
10006739	2018	1	1	53	164.6	55.4	20.448	0	34	4.14	3.32	0	0	0	0	0	1	0	1	0	0	2	2	2
10006865	2018	1	1	72	170.9	59.9	20.5089	1	37.1	4.27	2.69	0	1	1	0	0	0	0	0	1	0	1	2	2
10006958	2018	1	1	59	165.8	56.4	20.5168	1	43.2	3.92	2.92	0	0	0	0	1	1	1	1	0	0	2	2	2
10004325	2018	1	1	73	171	60	20.5191	0	40.3	4.03	2.95	0	0	0	0	0	0	1	1	0	0	2	2	2
10001209	2018	1	1	60	163.8	55.1	20.5364	0	35.2	3.74	2.61	0	0	0	0	1	1	0	0	0	0	2	2	1
10007148	2018	1	1	67	175.4	63.3	20.5752	1	47.4	4.41	3.46	0	0	0	0	0	0	0	1	0	0	2	2	2
10004644	2018	1	1	69	166.5	57.2	20.6332	0	26.8	4.3	2.87	0	1	1	0	0	1	1	1	0	0	2	2	2
10000071	2018	1	1	64	164.3	55.8	20.6709	1	33.6	3.86	3.09	0	0	0	0	1	0	0	1	0	0	2	2	2
10004735	2018	1	1	50	175.6	63.8	20.6905	0	39.1	3.98	3.5	0	0	1	0	0	0	0	1	0	0	1	2	2
10006212	2018	1	1	65	164.8	56.2	20.6929	0	37.7	3.96	2.52	0	1	1	0	1	0	0	0	0	0	1	2	1
10007853	2019	1	1	59	176.3	64.4	20.7196	0	39.1	4.6	3.93	0	0	0	0	0	0	0	1	0	0	2	2	2
10006843	2018	1	1	68	168	58.5	20.727	0	35.3	3.23	2.56	0	0	0	0	0	0	0	0	0	0	2	2	2
10004112	2018	1	1	64	168.8	59.1	20.7416	0	39.7	2.84	2.72	1	0	0	0	0	0	0	1	0	0	2	2	2
10007827	2019	1	1	61	164.6	56.2	20.7432	1	35.8	4.27	2.94	0	1	0	0	0	0	0	0	0	0	2	2	2
10004379	2018	1	1	74	166.5	57.6	20.7775	1	38	4.16	3.23	0	0	1	0	0	0	1	1	0	0	2	2	2
10007000	2018	1	1	68	167.7	58.5	20.8013	1	42.4	3.4	2.46	0	0	0	0	0	0	0	1	0	0	2	2	2
10005673	2019	1	1	63	167	58.1	20.8326	0	37	4.26	3.69	0	0	1	0	0	0	0	1	0	0	2	2	2
10008165	2019	1	1	63	165.6	57.2	20.8581	1	39.4	3.31	2.68	0	0	0	0	0	0	1	0	0	0	2	2	2
10008318	2019	1	1	70	163	55.5	20.889	1	43.5	3.4	2.48	0	0	0	0	0	1	1	0	0	1	2	2	2
10008011	2019	1	1	63	178.4	66.5	20.8945	1	42	4.28	3.77	0	0	0	0	0	1	0	0	0	0	2	2	2
10006711	2018	1	1	53	172.1	61.9	20.8992	1	44.1	3.67	3.18	0	0	0	0	0	0	1	0	0	0	2	2	2
10008047	2019	1	1	55	173.2	62.7	20.9012	0	40.3	4.22	3.12	0	0	0	0	1	1	1	0	0	0	2	2	2
10004266	2019	1	1	69	167	58.3	20.9043	1	44.7	4.02	2.86	0	1	0	0	1	0	1	0	0	0	2	2	1
10008461	2019	1	1	53	166.6	58.2	20.9688	0	32.5	4.04	2.96	0	0	1	0	0	1	1	0	0	0	2	2	2
10003393	2018	1	1	57	174	63.5	20.9737	0	49	4.73	3.46	0	0	0	0	1	0	1	0	0	0	2	2	1
10001027	2018	1	1	57	169.5	60.3	20.9883	0	39.4	5.06	3.63	0	0	1	0	0	0	1	0	0	0	1	2	2
10006895	2018	1	1	72	165.5	57.5	20.9929	0	27.8	3.63	2.28	0	1	0	0	0	1	0	1	0	0	2	2	2
10008098	2019	1	1	52	166.5	58.2	20.994	0	33.7	4.22	3.04	0	0	0	0	1	1	1	0	0	0	2	2	2
10007312	2018	1	1	59	177.9	66.5	21.0121	0	36.8	4.42	3.54	0	0	0	0	0	0	0	1	0	0	2	2	2
10002670	2019	1	1	64	168.5	59.7	21.0269	0	37.9	3.26	2.42	0	0	0	0	0	0	0	0	0	0	2	2	2
10002988	2019	1	1	63	169.2	60.2	21.0279	0	40.7	3.77	3.14	0	0	0	0	1	1	0	0	0	0	2	2	2
10002685	2018	1	1	54	168.7	59.9	21.0473	1	37.7	4.34	3.27	0	0	0	0	0	0	0	0	0	0	2	2	2
10008222	2019	1	1	80	164.2	56.9	21.1041	1	40.1	3.67	2.65	0	0	1	0	0	0	0	1	1	1	1	2	2
10004047	2019	1	1	73	164.9	57.4	21.1091	0	-	3.79	2.34	0	1	1	0	0	0	1	0	0	0	1	2	2
10006832	2018	1	1	76	169.1	60.4	21.1227	0	33.6	3.65	2.82	0	0	0	0	1	0	0	1	0	0	2	2	2
10004093	2018	1	1	62	166.4	58.5	21.1276	1	34.4	4.24	2.91	0	1	1	0	0	0	0	0	0	0	2	2	2
10007157	2018	1	1	66	172.4	62.8	21.1293	0	39.6	3.82	3.29	0	0	0	0	0	0	1	1	0	0	2	2	2
10004351	2018	1	1	61	166.2	58.5	21.1784	1	34.8	3.3	2.77	0	0	1	0	0	0	1	0	0	0	1	2	2
10006192	2018	1	1	74	166.6	58.8	21.1849	1	36.1	3.35	2.59	0	0	1	0	0	0	1	0	0	0	1	2	2
10008110	2019	1	1	60	166.6	58.8	21.1849	0	43.5	4.12	3.5	0	0	1	0	1	0	0	0	0	0	2	2	2
10004060	2018	1	1	60	170.6	61.7	21.1996	0	35.7	4.45	3.4	0	0	1	0	1	0	0	0	0	0	2	2	2
10008012	2019	1	1	76	162.5	56	21.2071	0	36.1	3.35	2.52	0	0	1	0	1	0	0	0	0	0	2	2	2
10006492	2018	1	1	70	169.1	60.8	21.2626	1	37.7	2.92	2.44	1	0	0	0	0	0	0	1	0	0	2	2	2
10001037	2018	1	1	54	166	58.6	21.2658	0	34.6	4.56	3.86	0	0	0	0	0	0	1	1	0	0	2	2	2
10007304	2018	1	1	64	171.4	62.5	21.2745	1	45.7	3.51	2.9	0	0	0	0	0	0	1	1	0	0	2	2	2
10007724	2019	1	1	56	173.7	64.2	21.2782	0	41.9	3.42	2.69	0	0	1	0	1	1	0	0	0	0	1	2	1
10000472	2018	1	1	52	172.8	63.9	21.4	0	42.5	4.12	3.39	0	0	1	0	1	0	0	0	0	0	1	2	1
10006558	2018	1	1	59	169	61.3	21.4628	0	43.4	4.08	3.25	0	0	1	0	0	0	1	0	0	0	1	2	2
10002689	2018	1	1	54	175.5	66.4	21.5583	0	43.7	4.94	3.78	0	0	0	0	0	0	0	1	0	0	2	2	2
10006130	2018	1	1	72	166.4	59.7	21.5609	0	29.6	3.2	2.56	0	0	0	0	1	0	0	0	0	0	2	2	2
10008137	2019	1	1	55	167.8	60.8	21.5933	0	43.4	3.93	3.13	0	0	1	0	0	0	1	1	0	0	1	2	2
10005862	2018	1	1	65	168.6	61.4	21.6	0	38.6	3.39	2.39	0	1	0	0	0	0	0	1	0	0	2	2	2
10008116	2019	1	1	54	172.4	64.2	21.6003	0	43	4.92	3.71	0	0	0	0	1	1	0	0	0	0	2	2	2
10006345	2018	1	1	66	163	57.4	21.6041	1	31.7	3.67	2.73	0	0	0	0	1	0	0	0	0	0	2	2	1
10007517	2019	1	1	66	162	56.7	21.6049	0	34.6	3.44	2.58	0	0	0	0	0	0	0	1	0	0	2	2	2
10006887	2018	1	1	70	174.5	65.8	21.609	0	37.8	4.27	2.98	0	0	0	0	1	0	0	1	0	1	2	2	2
10007982	2019	1	1	61	165.3	59.1	21.6293	0	31.7	3.49	2.7	0	0	0	0	1	0	0	1	0	0	2	2	2
10006557	2018	1	1	50	176.9	67.7	21.6338	0	36.1	4.79	3.87	0	0	0	0	0	1	0	1	0	0	2	2	2
10003949	2018	1	1	56	169.4	62.1	21.6404	0	37	4.46	3.52	0	0	0	0	1	0	0	1	0	0	2	2	2
10006470	2018	1	1	64	168.6	61.7	21.7055	0	31.7	2.95	2.31	1	0	0	0	0	0	0	0	0	0	2	2	2
10008394	2019	1	1	67	156.7	53.3	21.7065	0	30.4	3.6	2.73	0	0	0	0	1	0	1	1	0	0	2	2	2
10007467	2018	1	1	81	160.6	56	21.7119	1	32	2.79	1.86	0	0	1	0	1	0	0	1	0	1	1	2	1
10006842	2018	1	1	72	169.5	62.4	21.7193	1	-	4.39	2.77	0	1	1	0	1	0	0	1	0	1	1	2	2
10008270	2019	1	1	55	165.5	59.5	21.7231	0	37	4.31	3.22	0	0	1	0	1	1	0	0	0	0	2	2	2
10002458	2018	1	1	70	174.3	66	21.7245	0	42	3.92	3.23	0	0	0	0	1	0	1	1	0	0	2	2	2
10008330	2019	1	1	76	173.6	65.5	21.7341	1	36.1	2.82	2.83	1	0	0	0	0	0	0	1	0	0	2	2	2
10000366	2018	1	1	62	168.6	61.8	21.7407	1	45.3	3.84	2.83	0	0	1	0	0	1	0	0	0	0	1	2	2
10008419	2019	1	1	65	175.9	67.4	21.7835	0	45.4	3.65	3.08	0	0	1	0	0	0	1	0	0	0	1	2	2
10003972	2018	1	1	71	157.8	54.3	21.8065	1	30.9	2.69	1.94	0	0	0	0	0	0	0	0	0	0	2	2	2
10002441	2018	1	1	60	171.8	64.4	21.8192	0	45.7	3.5	2.75	0	0	0	0	1	0	0	1	0	0	2	2	1
10007504	2019	1	1	50	168.5	62	21.8369	0	28.9	4.12	3.4	0	0	0	0	0	0	1	0	0	0	2	2	2
10002984	2018	1	1	71	161.7	57.1	21.8382	0	-	4.5	3.02	0	1	1	0	0	0	1	0	0	0	2	2	2
10006753	2018	1	1	62	165.2	59.6	21.8387	1	37.2	3.9	2.64	0	0	0	0	0	0	1	1	0	0	2	2	2
10002291	2018	1	1	54	173	65.4	21.8517	1	45.3	5.22	3.5	0	1	0	0	1	1	0	0	0	0	2	2	2
10000238	2018	1	1	67	163.5	58.5	21.8837	0	39.4	4.48	1.98	0	1	1	0	1	1	1	0	0	0	1	2	1
10008244	2019	1	1	62	170.2	63.4	21.8862	0	44.6	5.02	3.7	0	0	1	0	0	0	1	0	1	0	1	2	2
10007635	2019	1	1	54	171.4	64.4	21.9212	0	44.6	5.74	3.83	0	1	0	0	0	0	1	1	0	0	2	2	2
10001100	2018	1	1	62	166.4	60.7	21.9221	0	36.4	4.24	3.5	0	0	1	0	0	1	1	0	0	0	2	2	2
10006261	2018	1	1	60	168.7	62.4	21.9257	1	33.3	3.75	3.02	0	0	0	0	1	0	0	1	0	0	2	2	2
10008261	2019	1	1	68	174	66.4	21.9316	0	39	3.82	2.99	0	0	1	0	1	0	1	1	0	0	1	2	2
10004860	2019	1	1	54	171.3	64.5	21.9809	0	43.5	4.11	3.37	0	0	0	0	1	0	1	0	0	0	2	2	2
10006071	2018	1	1	70	167.8	61.9	21.984	0	38.4	4.24	2.76	0	1	1	0	0	0	0	0	0	0	1	2	2
10007169	2018	1	1	79	159.8	56.2	22.0081	1	30.6	3.51	2.55	0	0	1	0	0	0	0	1	0	0	1	2	2
10003861	2019	1	1	60	167	61.4	22.0158	1	33.2	3.78	3.02	0	0	1	0	0	0	1	0	0	0	2	2	2
10007914	2019	1	1	74	175.6	67.9	22.0202	0	36.5	4.21	3.27	0	0	1	0	0	0	0	1	0	0	1	2	2
10007294	2018	1	1	63	171.1	64.5	22.0323	0	30.8	4.45	3.13	0	0	1	0	0	0	0	0	0	0	2	2	2
10006510	2018	1	1	71	161.4	57.4	22.0346	1	30.7	3.76	2.57	0	0	0	0	0	0	0	1	0	0	2	2	2
10001106	2018	1	1	62	180.2	71.6	22.0497	0	45.7	3.89	3.03	0	0	0	0	0	0	1	1	0	0	2	2	2
10007985	2019	1	1	76	159.5	56.1	22.0517	1	40.3	3.51	2.58	0	0	0	0	0	0	1	0	0	0	2	2	2
10008324	2019	1	1	65	162.1	58	22.073	0	31.3	3.08	2.61	0	0	1	0	0	0	0	1	0	0	1	2	2
10006662	2018	1	1	71	169	63.1	22.0931	0	41	3.91	2.95	0	0	1	0	0	0	1	1	0	0	2	2	2
10008369	2019	1	1	51	173.6	66.7	22.1323	0	46.5	4.46	3.66	0	0	1	0	0	0	1	0	0	0	1	2	2
10008298	2019	1	1	67	157.4	54.9	22.1596	1	39.4	3.35	2.41	0	1	1	0	1	1	0	0	0	0	2	2	1
10005160	2018	1	1	64	161.9	58.2	22.2039	0	43.7	4.56	2.89	0	1	0	0	0	1	1	0	0	0	2	2	2
10002985	2018	1	1	61	169.9	64.3	22.2753	0	33.2	4.97	3.25	0	1	1	0	1	0	1	0	0	0	2	2	2
10007224	2018	1	1	55	178.9	71.3	22.2776	0	43.4	4.18	3.23	0	0	0	0	0	1	1	1	0	0	2	2	2
10003807	2019	1	1	60	181.5	73.4	22.2814	0	50.1	4.13	2.86	0	0	1	0	1	0	1	0	0	0	1	2	1
10007652	2019	1	1	73	165.4	61	22.2976	1	32.8	2.43	2.37	1	0	0	0	0	0	1	1	-	0	2	2	2
10000072	2018	1	1	68	172.3	66.2	22.2991	1	43.5	4.37	3.11	0	0	1	0	1	0	0	0	0	0	1	2	2
10002461	2018	1	1	64	162.9	59.2	22.309	1	37	4.24	3.39	0	0	0	0	0	0	1	1	0	0	2	2	2
10005498	2018	1	1	60	174.7	68.1	22.3132	1	41.3	4.51	2.36	0	1	1	0	1	1	1	1	0	0	1	2	1
10006263	2018	1	1	58	168.5	63.4	22.33	0	40.7	4.46	3.2	0	0	0	0	0	1	0	0	0	0	2	2	2
10006314	2018	1	1	59	174.7	68.2	22.3459	0	34.6	4.6	3.62	0	0	0	0	0	0	1	1	0	0	2	2	2
10007937	2019	1	1	62	166.4	61.9	22.3555	0	42.8	3.7	2.84	0	0	1	0	0	0	1	1	0	0	1	2	2
10006168	2018	1	1	55	178.1	71	22.3836	0	44.4	5.11	3.67	0	0	1	0	0	0	1	0	0	0	2	2	2
10006831	2018	1	1	57	158.5	56.3	22.4104	0	35.3	3.46	2.73	0	0	0	0	1	1	1	0	0	0	2	2	2
10005254	2019	1	1	57	171.5	66	22.4396	0	38.5	4.74	3.66	0	0	0	0	0	0	1	1	0	0	2	2	2
10006400	2018	1	1	59	160.2	57.7	22.4828	0	36.7	3.87	3.13	0	0	1	0	1	0	0	0	0	0	1	2	1
10005675	2018	1	1	63	162.8	59.6	22.4873	0	-	3.73	2.43	0	1	1	0	0	0	0	1	0	0	1	2	2
10001051	2018	1	1	60	172.2	66.7	22.4936	0	31.7	4.17	3.49	0	0	1	0	1	0	0	1	0	0	1	2	2
10006346	2018	1	1	65	172.2	66.8	22.5274	1	40.6	3.88	3.14	0	0	1	0	0	0	1	0	0	0	2	2	2
10003350	2018	1	1	56	176.5	70.2	22.5345	0	45.2	4.94	3.69	0	0	1	0	0	0	0	0	0	0	2	2	2
10000053	2018	1	1	65	171.5	66.3	22.5416	0	32.9	3.88	3.4	0	0	0	0	1	0	0	1	0	1	2	2	1
10006712	2018	1	1	71	168.2	63.8	22.5512	0	30.9	3.78	2.99	0	0	1	0	0	0	0	1	0	0	2	2	2
10006886	2018	1	1	63	167	62.9	22.5537	1	39	3.79	2.75	0	0	1	0	0	0	1	1	0	0	1	2	2
10006167	2018	1	1	70	157.7	56.1	22.5579	1	22.9	3.03	2.23	0	0	0	0	0	0	1	1	0	0	2	2	2
10005630	2018	1	1	58	167.9	63.6	22.5609	0	38	4.11	3.09	0	0	0	0	0	0	1	1	0	0	2	2	2
10007185	2018	1	1	59	174.5	68.7	22.5614	0	40.3	4.66	3.31	0	1	0	0	0	0	1	0	0	0	2	2	2
10006468	2018	1	1	50	171	66	22.571	0	41.9	5.73	4.09	0	0	0	0	0	1	1	1	0	1	2	2	2
10006536	2018	1	1	64	156.7	55.5	22.6024	0	-	3.72	2.91	0	0	0	0	0	0	0	1	0	0	2	2	2
10008269	2019	1	1	55	167.6	63.5	22.6061	1	37.7	4.08	2.76	0	1	1	0	0	1	0	0	0	0	2	2	2
10001089	2018	1	1	59	168.2	64	22.6218	0	40	4.03	3.01	0	0	1	0	1	0	1	1	0	0	2	2	2
10007216	2018	1	1	63	167.1	63.2	22.6341	1	42.5	4.33	3.63	0	0	1	0	1	0	1	0	0	1	1	2	1
10007184	2018	1	1	69	163.6	60.6	22.6415	0	36.8	3.69	2.4	0	1	1	0	1	0	0	0	0	0	2	2	2
10008076	2019	1	1	82	154	53.7	22.6429	1	26.8	2.79	2.18	0	0	1	0	1	0	1	0	1	0	1	2	1
10007127	2018	1	1	58	166.8	63	22.6438	0	45	3.52	2.66	0	0	1	0	0	0	0	0	0	0	2	2	2
10005274	2019	1	1	70	157.8	56.4	22.6498	0	32.2	2.68	2.25	0	0	1	0	0	0	0	0	1	1	1	2	2
10007050	2018	1	1	68	163.4	60.5	22.6595	0	35	3.64	2.65	0	0	0	0	1	0	0	1	0	0	2	2	1
10006375	2018	1	1	60	168.3	64.3	22.7009	0	46.9	4.49	3.58	0	0	0	0	1	1	1	0	0	0	2	2	2
10000551	2019	1	1	52	178.3	72.2	22.7109	0	33.2	4.39	3.47	0	0	1	0	0	0	0	0	0	0	2	2	2
10003131	2018	1	1	57	163.6	60.8	22.7163	1	37.4	3.92	3.18	0	0	0	0	0	0	1	1	0	0	2	2	2
10004331	2019	1	1	57	164.1	61.2	22.7266	0	38.6	4.05	2.61	0	0	1	0	1	0	1	1	0	0	2	2	2
10005529	2019	1	1	62	178.4	72.4	22.7483	0	40.8	5.1	3.63	0	0	1	0	1	0	1	1	0	0	1	2	2
10007401	2018	1	1	57	168.7	64.8	22.769	0	40	4.07	3.27	0	0	1	0	0	0	0	1	0	0	2	2	2
10004647	2018	1	1	60	163	60.5	22.7709	0	36.8	3.57	2.58	0	0	0	0	1	1	0	0	0	0	2	2	2
10008040	2019	1	1	52	169.6	65.5	22.7714	0	40.5	3.32	3.14	1	0	0	0	0	0	1	0	0	0	2	2	2
10005021	2019	1	1	60	171.6	67.2	22.821	0	45.4	3.64	2.68	0	0	0	0	0	0	1	1	0	0	2	2	2
10005230	2018	1	1	60	169.4	65.6	22.86	1	40.1	5.27	3.88	0	0	0	0	1	0	1	0	0	0	2	2	2
10000461	2018	1	1	57	151.1	52.2	22.8634	1	30.9	3.1	2.3	0	0	1	0	0	0	0	0	0	0	2	2	2
10007959	2019	1	1	86	152.8	53.4	22.8715	1	30	2.63	1.72	0	1	1	0	1	0	0	1	0	0	1	2	1
10003499	2018	1	1	50	174.3	69.5	22.8765	0	36.7	5.45	4.28	0	0	1	0	1	1	1	0	0	0	2	2	2
10007313	2018	1	1	70	165.8	62.9	22.8813	0	38.4	3.01	2.21	0	0	1	0	1	0	0	1	0	0	1	2	2
10007974	2019	1	1	67	164.2	61.7	22.8844	0	50	3.82	2.42	0	1	0	0	0	0	1	1	0	0	2	2	2
10006366	2018	1	1	65	178.1	72.6	22.888	0	39.8	4.53	2.75	0	1	1	0	0	0	1	1	0	0	1	2	2
10000340	2018	1	1	53	175.5	70.5	22.8894	0	39.1	4.75	3.57	0	0	1	0	1	0	0	0	0	0	2	2	2
10003946	2018	1	1	51	158.6	57.6	22.899	0	34.5	3.85	2.81	0	0	1	0	0	0	1	1	0	0	2	2	2
10008014	2019	1	1	60	177.9	72.6	22.9395	1	42.8	4.33	3.21	0	0	1	0	0	0	0	0	0	0	1	2	2
10006953	2018	1	1	59	167.2	64.2	22.9648	0	41.1	4.81	3.7	0	0	0	0	1	0	0	0	0	0	2	2	2
10007854	2019	1	1	71	165.1	62.6	22.9657	0	37.8	4.3	2.68	0	1	1	0	0	0	1	0	0	0	1	2	2
10000971	2018	1	1	54	180.8	75.1	22.9743	0	39.7	5.1	3.29	0	1	1	0	1	0	0	0	0	0	2	2	2
10002033	2018	1	1	50	175.7	71	22.9993	0	43.1	4.76	3.99	0	0	0	0	0	0	0	1	0	0	2	2	2
10007099	2018	1	1	56	177.1	72.2	23.0197	0	47.4	5.12	3.64	0	0	1	0	0	0	0	0	0	1	1	2	2
10007103	2018	1	1	69	167.6	64.7	23.0333	0	31.8	3.38	2.15	0	1	1	0	1	0	1	1	0	0	1	2	2
10005434	2019	1	1	59	171.9	68.1	23.046	1	34.4	3.96	3.25	0	0	0	0	0	0	0	0	0	0	2	2	2
10006336	2018	1	1	67	164	62	23.0518	1	39.4	4.2	3.17	0	0	1	0	0	0	1	0	0	0	2	2	2
10006888	2018	1	1	56	166.1	63.6	23.0525	0	-	4.72	3.42	0	0	0	0	0	1	1	0	0	0	2	2	2
10008058	2019	1	1	63	173.1	69.1	23.0613	1	46	4.06	2.65	0	1	0	0	1	1	1	1	0	0	2	2	2
10000661	2018	1	1	61	174.2	70	23.0676	0	30.1	4	3.03	0	0	0	0	0	0	1	0	0	0	2	2	2
10008364	2019	1	1	76	163.8	61.9	23.0708	1	35.2	3.81	2.58	0	1	1	0	0	1	1	1	0	0	1	2	2
10002753	2018	1	1	69	161.6	60.3	23.0906	0	34.1	3.69	2.3	0	1	0	0	1	0	0	0	0	0	2	2	2
10006469	2018	1	1	64	177.8	73	23.0919	0	42.6	4.29	3.12	0	0	0	0	1	0	0	0	0	0	2	2	2
10008101	2019	1	1	66	171.2	67.7	23.0984	0	42.4	3.68	2.5	0	0	0	0	1	0	0	0	0	0	-	2	1
10005153	2018	1	1	68	168	65.2	23.1009	0	46.6	4.39	3.39	0	0	0	0	0	0	0	1	0	0	2	2	2
10006389	2018	1	1	55	170.4	67.1	23.1091	0	40	3.8	2.78	0	0	1	0	0	0	0	1	0	0	1	2	2
10004645	2018	1	1	70	159.2	58.6	23.1213	0	31.7	3.88	2.78	0	0	1	0	1	0	0	1	0	0	2	2	2
10006754	2018	1	1	54	170.9	67.6	23.1453	0	36.5	3.93	3.16	0	0	0	0	0	0	1	0	0	0	2	2	2
10002549	2018	1	1	62	172.2	68.7	23.1681	0	46.1	3.69	2.72	0	0	0	0	0	0	0	0	0	0	2	2	2
10006738	2018	1	1	59	179.5	74.7	23.1842	0	46.3	4.34	3.27	0	0	1	0	1	0	0	0	0	0	2	2	1
10007114	2018	1	1	63	166.9	64.6	23.191	0	33.4	4.16	3.16	0	0	1	0	1	0	1	0	0	1	1	2	1
10003151	2019	1	1	62	169.9	67	23.2107	0	46.8	4.35	3.44	0	0	1	0	0	0	1	1	0	0	2	2	2
10001843	2019	1	1	64	171.9	68.6	23.2152	0	42.1	3.82	2.8	0	0	1	0	1	0	1	1	0	0	1	2	2
10008323	2019	1	1	66	165.5	63.6	23.2199	0	40.3	4.07	3.13	0	0	0	0	0	0	0	0	0	0	2	2	2
10004653	2018	1	1	62	165.2	63.4	23.2311	0	38.6	4.05	3.19	0	0	1	0	0	0	0	0	0	0	2	2	2
10008457	2019	1	1	51	171.2	68.1	23.2348	0	44.6	5.83	4.68	0	0	0	0	0	0	1	0	0	0	2	2	2
10007100	2018	1	1	72	155.9	56.5	23.2464	0	36.6	3.65	2.37	0	1	1	0	1	0	0	1	0	0	2	2	2
10006586	2018	1	1	59	169.8	67.1	23.2727	0	40.4	4.07	3.08	0	0	0	0	1	0	1	1	0	0	2	2	2
10006660	2018	1	1	53	161.2	60.5	23.2823	0	-	3.47	2.07	0	1	0	0	0	0	0	0	0	0	2	2	2
10008290	2019	1	1	54	178.2	74	23.3032	0	36.2	5.04	3.7	0	0	0	0	0	1	0	1	0	0	2	2	2
10002989	2018	1	1	51	180.3	75.8	23.3173	0	42.4	4.84	3.36	0	0	0	0	0	1	0	0	0	0	2	2	2
10005295	2018	1	1	71	163.7	62.5	23.3229	1	30	3.82	2.82	0	0	0	0	0	0	0	1	0	0	2	2	2
10000527	2018	1	1	50	167.4	65.4	23.3382	0	38	4.51	2.24	0	1	1	0	0	1	0	0	0	0	2	2	2
10007265	2018	1	1	60	175.7	72.1	23.3556	1	42.1	4.46	2.81	0	1	0	0	0	0	0	1	0	0	2	2	2
10007393	2018	1	1	53	177	73.2	23.3649	0	48.4	4.84	3.47	0	0	1	0	0	0	0	1	0	0	1	2	2
10008086	2019	1	1	78	156.4	57.2	23.3842	0	32.5	2.71	2.18	0	0	1	0	0	0	1	1	0	0	1	2	2
10006737	2018	1	1	55	173	70	23.3887	0	43.7	4.31	2.43	0	1	1	0	1	1	-	0	0	0	1	2	1
10007356	2018	1	1	64	161.6	61.1	23.3969	0	34.1	4.3	3.6	0	0	0	0	0	0	0	1	0	0	2	2	2
10007649	2019	1	1	50	174.2	71	23.3971	0	35.2	3.47	2.83	1	0	1	0	1	0	0	0	1	1	1	2	2
10007282	2018	1	1	78	163.4	62.5	23.4086	1	33.3	3.53	2.55	0	0	0	0	1	0	0	0	0	0	2	2	2
10007311	2018	1	1	69	162.2	61.6	23.4142	0	37.9	3.65	2.8	0	0	1	0	0	0	1	0	0	0	1	2	2
10005635	2019	1	1	52	159	59.2	23.4168	0	41.8	3	2.2	0	0	0	0	0	1	1	0	0	0	2	2	2
10007170	2018	1	1	66	165	63.8	23.4343	1	39	3.57	2.91	0	0	1	0	0	0	0	0	1	0	2	2	2
10006211	2018	1	1	54	177.7	74	23.4346	0	35.7	4.11	3.12	0	0	1	0	1	0	1	0	0	0	1	2	2
10008291	2019	1	1	65	176	72.6	23.4375	0	43.1	3.54	2.35	0	0	1	0	1	1	0	0	0	0	2	2	1
10006303	2018	1	1	54	165.6	64.3	23.4472	0	40.9	4.37	3.18	0	0	0	0	0	1	1	0	0	0	2	2	2
10006693	2018	1	1	68	159	59.3	23.4564	1	41.5	3.66	2.91	0	0	1	0	0	0	1	1	0	0	1	2	2
10007916	2019	1	1	50	172.5	69.8	23.4573	0	38.7	4.87	3.97	0	0	0	0	1	0	0	0	0	0	2	2	2
10005975	2018	1	1	69	178.8	75	23.4599	0	33.8	4.87	2.92	0	1	1	0	0	0	1	1	0	0	2	2	2
10003622	2018	1	1	61	167.2	65.6	23.4656	1	39.6	3.96	3.09	0	0	1	0	1	1	0	1	0	0	2	2	2
10006793	2018	1	1	51	171.7	69.2	23.4728	0	44.4	4.78	3.73	0	0	0	0	0	0	1	0	0	0	2	2	2
10006803	2018	1	1	54	170.3	68.1	23.4811	0	42.1	5.34	3.89	0	0	0	0	0	0	0	0	0	0	2	2	2
10004006	2018	1	1	69	162.7	62.2	23.4972	0	34.2	4.05	3.26	0	0	0	0	0	0	0	0	1	0	2	2	2
10006755	2018	1	1	50	173.4	70.7	23.5137	0	43.9	5.1	3.93	0	0	1	0	1	0	1	0	0	0	1	2	2
10006834	2018	1	1	55	174	71.2	23.517	1	50.1	5.17	3.52	0	0	0	0	0	1	0	0	0	0	2	2	2
10008278	2019	1	1	71	172.4	70	23.5518	0	33.9	4.21	3.29	0	0	0	0	0	0	0	1	0	0	2	2	2
10002688	2018	1	1	64	160	60.3	23.5547	0	38.7	4.47	3.21	0	0	0	0	1	0	0	1	0	0	2	2	2
10005420	2018	1	1	59	181.2	77.4	23.5735	0	50.6	4.36	3.22	0	0	0	0	1	0	0	0	0	0	2	2	2
10003307	2019	1	1	56	174.6	71.9	23.5852	0	40.7	3.85	3.03	0	0	0	0	1	0	0	0	0	0	2	2	2
10004663	2019	1	1	66	165.6	64.7	23.593	0	34.6	3.69	2.73	0	0	0	0	1	0	0	1	0	0	2	2	1
10008095	2019	1	1	55	172.6	70.3	23.5979	0	44.4	5.07	3.72	0	0	1	0	1	0	1	0	0	0	2	2	2
10006461	2018	1	1	70	169.1	67.5	23.6057	1	37	3.09	2.31	0	0	1	0	0	0	1	1	0	0	1	2	2
10007048	2018	1	1	51	163.4	63.1	23.6333	0	37.8	4.75	3.59	0	0	0	0	0	0	1	0	0	0	2	2	2
10000421	2019	1	1	75	169.1	67.6	23.6407	1	37.4	4.08	2.98	0	0	0	0	1	0	0	0	0	0	2	2	2
10007113	2018	1	1	69	169.7	68.1	23.6474	1	45.9	3.95	2.71	0	0	0	0	1	0	0	0	0	0	2	2	1
10003965	2018	1	1	72	165.1	64.5	23.6628	0	36.1	4.11	2.56	0	1	1	0	1	0	0	0	0	0	1	2	2
10001889	2018	1	1	63	166.5	65.6	23.6633	0	41.1	4.19	3.21	0	0	1	0	0	0	1	0	0	0	1	2	2
10006752	2018	1	1	60	173.6	71.4	23.6918	0	44	4.23	3.07	0	0	1	0	0	0	0	1	0	0	2	2	2
10002031	2018	1	1	69	162.4	62.6	23.7357	1	35.9	3.12	2.02	0	1	1	0	1	0	0	0	0	1	1	2	1
10002977	2018	1	1	54	168.5	67.4	23.7389	0	48.4	3.48	2.9	0	0	0	0	1	0	0	0	0	0	2	2	2
10005600	2019	1	1	54	177.5	74.8	23.7413	0	54.1	4.62	3.26	0	0	1	0	0	0	1	0	0	0	2	2	2
10006945	2018	1	1	62	177.1	74.5	23.753	1	36.5	3.99	2.55	0	1	1	0	1	0	1	0	1	0	2	2	2
10008463	2019	1	1	55	170.3	68.9	23.7569	0	37.7	4.45	3.69	0	0	1	0	1	0	1	1	0	1	1	2	2
10006401	2018	1	1	66	178.6	75.8	23.7633	1	46.8	4.52	3.49	0	0	1	0	1	0	0	0	0	1	1	2	1
10006614	2018	1	1	73	165.1	64.8	23.7728	0	39.3	3.75	2.73	0	0	1	0	0	0	1	1	0	1	1	2	2
10008111	2019	1	1	71	170	68.8	23.8062	1	32.8	3.7	2.8	0	0	1	0	1	0	1	0	0	0	2	2	1
10004180	2018	1	1	71	162	62.5	23.815	0	-	3.52	2.35	0	1	1	0	0	0	0	1	0	0	1	2	2
10003388	2019	1	1	64	174.1	72.2	23.8199	1	41.3	4.08	3.09	0	0	1	0	1	0	0	1	0	0	1	2	2
10007293	2018	1	1	57	167.2	66.6	23.8233	1	42.3	3.75	2.63	0	1	0	0	1	1	0	0	0	0	2	2	2
10008196	2019	1	1	56	172.5	70.9	23.8269	0	37.1	4.98	3.4	0	1	0	0	0	1	0	0	0	0	2	2	2
10006867	2018	1	1	64	160.3	61.3	23.8558	1	32.6	4.37	2.85	0	1	1	0	1	1	1	-	0	0	1	2	2
10007872	2019	1	1	59	164.8	64.8	23.8595	0	37.7	4.54	3.11	0	0	1	0	1	0	0	0	0	0	2	2	2
10001063	2019	1	1	83	161.7	62.4	23.8652	1	30.9	3.36	2.42	0	0	0	0	1	0	0	1	1	0	2	2	2
10000295	2019	1	1	53	164.9	64.9	23.8673	0	47.2	4.15	3.08	0	0	1	0	1	0	0	0	0	0	2	2	2
10004202	2018	1	1	62	176.3	74.2	23.8726	0	38.4	4.85	3.22	0	1	1	0	1	0	1	1	0	0	2	2	1
10006538	2018	1	1	72	168.2	67.6	23.8943	0	35.4	3.99	2.89	0	0	1	0	1	0	0	1	0	0	1	2	1
10006862	2018	1	1	70	166.8	66.5	23.9017	1	40	3.45	2.6	0	0	0	0	0	0	1	0	0	0	2	2	2
10004960	2018	1	1	57	164.7	64.9	23.9253	1	45.3	3.96	3.14	0	0	1	0	0	0	1	0	0	0	2	2	2
10006893	2018	1	1	67	169.2	68.5	23.9271	1	42	3.27	2.48	0	0	0	0	1	0	0	1	0	0	2	2	2
10002302	2018	1	1	65	165.7	65.8	23.9652	1	39.5	4.19	3.02	0	0	1	0	0	0	1	0	0	0	1	2	2
10003250	2018	1	1	61	168.9	68.4	23.9771	0	33.5	4.21	3.28	0	0	1	0	1	0	1	0	0	0	1	2	1
10002895	2018	1	1	57	162.7	63.5	23.9883	0	42.6	4.03	3.51	0	0	0	0	1	0	0	0	0	0	2	2	2
10006697	2018	1	1	61	166.8	66.8	24.0096	0	34.2	4.16	3.22	0	0	1	0	1	1	1	0	0	0	2	2	1
10001842	2018	1	1	63	173.5	72.3	24.0181	0	37.4	4.36	3.47	0	0	0	0	0	1	1	1	0	0	2	2	2
10006884	2018	1	1	68	168.6	68.3	24.0273	0	39.7	4.02	3.32	0	0	0	0	1	0	1	1	0	0	2	2	2
10004055	2018	1	1	65	163.8	64.5	24.0399	0	37.7	4	2.89	0	0	0	0	0	0	0	0	0	0	2	2	2
10008019	2019	1	1	50	165.8	66.1	24.0454	0	44.3	4.79	3.83	0	0	1	0	1	0	1	0	0	0	2	2	2
10004579	2019	1	1	72	167.4	67.4	24.0519	1	43.5	3.56	2.68	0	0	0	0	1	0	0	0	0	0	2	2	2
10007001	2018	1	1	59	160	61.6	24.0625	0	29.7	3.4	2.48	0	0	1	0	0	0	0	0	0	0	1	2	2
10007708	2019	1	1	61	171.3	70.7	24.0938	0	41.7	3.82	2.78	0	0	1	0	1	0	1	0	0	0	1	2	1
10002042	2019	1	1	62	166.5	66.8	24.0962	0	45.6	3.91	3.56	0	0	0	0	0	0	1	0	0	0	2	2	2
10008300	2019	1	1	54	168.6	68.5	24.0977	0	44.1	4.53	3.56	0	0	1	0	1	0	1	1	0	0	2	2	2
10003093	2018	1	1	50	169.7	69.4	24.0988	0	45.2	4.99	3.92	0	0	0	0	1	0	1	0	0	0	2	2	2
10007444	2018	1	1	54	160	61.7	24.1016	0	36.5	4.6	3.65	0	0	1	0	0	0	0	0	0	0	2	2	2
10008096	2019	1	1	65	171.7	71.1	24.1173	0	38.5	3.59	2.84	0	0	1	0	1	0	1	0	0	0	2	2	2
10000520	2019	1	1	57	174.7	73.7	24.148	0	56.5	5.01	3.67	0	0	0	0	1	0	0	1	0	0	2	2	2
10008143	2019	1	1	70	158.8	61	24.1896	0	45.5	3.41	2.65	0	0	1	0	1	1	0	1	0	0	1	2	1
10005674	2018	1	1	64	177.7	76.5	24.2263	0	43.8	3.88	2.92	0	0	1	0	1	0	1	1	0	0	1	2	2
10001023	2018	1	1	60	172.6	72.2	24.2357	0	43.2	4.49	3.58	0	0	1	0	1	0	1	0	0	0	2	2	2
10008260	2019	1	1	59	163.6	64.9	24.2481	0	35.5	3.68	2.85	0	0	1	0	0	1	1	1	0	0	1	2	2
10004533	2018	1	1	69	160	62.1	24.2578	0	32.8	3.1	2.36	0	0	1	0	1	0	0	1	0	0	2	2	1
10006184	2018	1	1	75	153	56.8	24.2642	1	24.3	3.37	2.6	0	0	0	0	1	0	0	1	0	0	2	2	2
10007240	2018	1	1	50	191.9	89.4	24.2766	0	43.5	7.15	5.1	0	0	1	0	0	0	0	0	0	0	2	2	2
10005898	2018	1	1	66	169	69.4	24.2989	1	40.3	4.63	3.74	0	0	0	0	1	0	0	1	0	0	2	2	2
10006554	2018	1	1	71	167.2	68	24.3241	1	35.3	3.75	2.46	0	1	0	0	1	0	1	1	0	0	2	2	2
10008334	2019	1	1	50	176.4	75.7	24.3276	1	43.7	5.1	3.57	0	0	0	0	0	1	0	0	0	0	2	2	2
10003968	2018	1	1	53	175.9	75.3	24.3368	0	49.5	4.73	3.62	0	0	1	0	1	0	0	0	0	0	2	2	2
10008325	2019	1	1	52	167.6	68.4	24.3505	0	38.6	3.99	3.29	0	0	0	0	0	1	0	0	0	0	2	2	2
10000285	2018	1	1	60	153.5	57.4	24.361	0	40.9	3.4	2.71	0	0	1	0	0	0	0	0	0	0	1	2	2
10007915	2019	1	1	66	167.3	68.2	24.3665	0	38.1	3.66	2.7	0	0	0	0	0	0	1	1	0	0	2	2	2
10003840	2018	1	1	61	164.8	66.2	24.3749	0	-	3.85	3.12	0	0	0	0	0	0	0	0	0	0	2	2	2
10006191	2018	1	1	61	160	62.4	24.375	1	35.7	3.98	2.77	0	0	1	0	0	0	1	0	0	0	2	2	2
10007147	2018	1	1	62	170.9	71.2	24.3779	1	47.9	4.2	3.13	0	0	1	0	1	0	1	0	0	0	2	2	2
10007371	2018	1	1	55	174.8	74.5	24.3822	0	45.4	4.67	3.51	0	0	0	0	0	0	0	0	0	0	2	2	2
10000070	2018	1	1	70	165	66.4	24.3893	1	42.4	3.69	1.97	0	1	0	0	0	0	0	0	0	0	2	2	2
10004188	2018	1	1	54	171.3	71.6	24.4005	1	43.4	4.09	3.31	0	0	0	0	1	1	1	1	0	0	2	2	2
10008299	2019	1	1	58	161.9	64	24.4167	0	31	3.7	3.16	0	0	0	0	1	0	0	0	0	0	2	2	2
10000274	2018	1	1	63	169.9	70.5	24.4232	0	42.5	3.99	3.29	0	0	0	0	0	0	0	0	0	0	2	2	2
10007553	2019	1	1	61	174.3	74.2	24.4236	0	44.3	4.59	2.84	0	1	0	0	0	0	0	1	0	0	2	2	2
10002535	2019	1	1	72	170.5	71	24.4236	1	-	4.62	3.63	0	0	0	0	0	0	0	0	0	0	2	2	2
10001044	2019	1	1	63	170.3	70.9	24.4465	1	53.8	4.33	3.05	0	0	1	0	0	0	1	1	0	0	1	2	2
10006822	2018	1	1	74	166.7	68	24.4702	1	43.5	3.18	2.06	0	1	1	0	0	0	1	0	0	0	2	2	2
10008274	2019	1	1	59	178.4	77.9	24.4764	0	41	5.78	4.28	0	0	0	0	0	0	0	1	0	0	2	2	2
10005999	2018	1	1	69	167.2	68.5	24.5029	0	27	4.23	3.14	0	0	0	0	0	0	1	1	0	0	2	2	2
10000004	2018	1	1	59	165.2	66.9	24.5135	0	53.3	4.29	3.28	0	0	0	0	1	0	1	0	0	0	2	2	1
10005678	2018	1	1	59	177.3	77.1	24.5266	0	45.1	3.7	3.41	0	0	1	0	0	0	0	0	0	0	2	2	2
10008458	2019	1	1	81	162.5	64.8	24.5396	1	32	3.49	2.67	0	0	1	0	1	0	0	0	0	0	1	2	1
10008288	2019	1	1	55	169.6	70.6	24.5444	0	30	4.01	2.85	0	0	1	0	1	0	0	0	0	0	2	2	2
10004478	2018	1	1	55	166.3	67.9	24.5519	0	40.3	4.9	4.06	0	0	0	0	1	0	0	0	0	0	2	2	2
10007345	2018	1	1	76	160.9	63.6	24.5666	1	31.7	2.7	1.6	0	1	0	0	0	0	1	1	0	0	2	2	2
10001030	2018	1	1	62	170	71	24.5675	0	39.6	4.46	3.11	0	0	0	0	0	0	0	1	0	0	2	2	2
10006466	2018	1	1	50	171.9	72.8	24.6365	1	36.1	4.68	3.49	0	0	1	0	0	0	0	1	0	0	2	2	2
10008007	2018	1	1	78	159.4	62.6	24.6376	1	34.5	2.92	2.05	0	0	1	0	1	0	0	0	0	0	1	2	1
10006241	2018	1	1	61	161.8	64.5	24.6378	0	36.6	4.27	3.35	0	0	0	0	1	0	0	1	0	0	2	2	1
10001080	2018	1	1	59	168.4	69.9	24.6486	0	41.5	3.98	3.42	0	0	0	0	0	0	1	0	0	0	2	2	2
10000961	2018	1	1	58	172.8	73.7	24.682	1	45.4	4.07	3.07	0	0	0	0	1	1	0	0	0	0	2	2	2
10007328	2018	1	1	67	170.2	71.5	24.6824	1	38.4	4.08	2.93	0	0	0	0	0	0	0	0	0	0	2	2	2
10004267	2018	1	1	78	162.5	65.2	24.6911	1	27.4	3.65	2.77	0	0	1	0	0	0	1	0	0	0	1	2	2
10007164	2018	1	1	67	166.8	68.7	24.6925	0	41.9	3.76	2.56	0	0	1	0	0	0	0	1	0	0	2	2	2
10006931	2018	1	1	68	163.1	65.7	24.6978	1	36.2	2.94	2.29	0	0	1	0	1	0	0	0	0	1	1	2	1
10007163	2018	1	1	86	157.9	61.6	24.7068	1	25.4	2.23	1.55	1	0	1	0	1	0	0	1	0	0	1	2	2
10005810	2019	1	1	66	166.2	68.3	24.7263	1	40.9	3.73	3.02	0	0	1	0	0	0	1	0	0	0	2	2	2
10004531	2018	1	1	84	157	61	24.7475	1	21	2.83	1.71	0	1	1	0	0	0	0	1	0	1	1	2	2
10006943	2018	1	1	74	160	63.5	24.8047	0	22	3.28	2.71	0	0	0	0	1	0	1	0	0	0	2	2	1
10002034	2018	1	1	55	164.7	67.3	24.8101	0	34.6	4.08	3.15	0	0	0	0	1	0	0	0	0	0	2	2	2
10005067	2018	1	1	59	168.8	70.7	24.8127	0	40.5	4.04	3.11	0	0	1	0	0	0	1	0	0	0	1	2	2
10006713	2018	1	1	59	162.1	65.2	24.8131	0	21.6	3.2	2.38	0	0	1	0	1	0	1	0	0	0	1	2	1
10006802	2018	1	1	65	171.4	72.9	24.8145	1	39.6	4.19	3.08	0	0	1	0	1	0	1	0	0	0	1	2	2
10005991	2019	1	1	62	170.9	72.5	24.823	0	39.7	4.68	2.74	0	1	0	0	0	1	1	0	0	0	2	2	2
10002003	2019	1	1	50	162.8	65.8	24.8266	0	45.3	3.88	3.1	0	-	1	0	1	0	0	0	0	0	2	2	2
10003242	2018	1	1	63	162.8	65.9	24.8643	0	30	4.17	3.12	0	0	0	0	0	0	0	0	0	0	2	2	2
10007242	2018	1	1	63	167.4	69.7	24.8726	0	34.7	3.7	2.79	0	0	1	0	1	0	0	1	0	1	1	2	1
10008061	2019	1	1	61	173	74.5	24.8922	0	34.6	3.86	3.06	0	0	1	0	1	0	1	0	0	0	2	2	2
10002356	2019	1	1	62	172.4	74	24.8976	0	42.5	3.98	2.95	0	0	1	0	1	0	0	0	0	0	1	2	1
10000485	2019	1	1	63	176.4	77.8	25.0024	0	44.7	4.42	3.5	0	0	0	0	1	1	1	1	0	0	2	2	2
10007762	2019	1	1	53	179.6	80.7	25.0185	0	39	3.4	2.93	1	0	1	0	0	0	0	0	0	1	1	2	2
10003531	2018	1	1	60	156	60.9	25.0247	1	38.8	2.8	2.18	0	0	1	0	1	0	1	0	0	0	1	2	2
10000591	2018	1	1	57	169.1	71.6	25.0395	0	47.2	3.94	2.97	0	0	1	0	1	0	0	0	1	1	1	2	1
10003255	2019	1	1	63	175.7	77.3	25.0401	1	51.5	4.55	3.41	0	0	1	0	0	1	1	0	0	0	1	2	2
10000338	2019	1	1	71	160.1	64.2	25.0468	0	37.6	3.73	2.63	0	0	1	0	1	0	0	1	0	0	1	2	1
10005639	2018	1	1	56	168.7	71.3	25.053	0	35.6	4.01	3.14	0	0	1	0	1	0	0	0	1	0	1	2	1
10002501	2018	1	1	76	157.6	62.3	25.0828	1	33.6	3.37	2.35	0	0	0	0	0	0	1	1	0	0	2	2	2
10003975	2019	1	1	68	167.1	70.1	25.1053	0	45.7	3.4	1.98	0	1	1	0	0	0	1	1	0	0	1	2	2
10001043	2018	1	1	67	165.9	69.1	25.1064	0	35	3.62	2.82	0	0	0	0	0	0	0	1	0	0	2	2	2
10000986	2018	1	1	58	169.1	71.8	25.1095	0	40.4	3.66	3	0	0	1	0	1	0	1	1	0	0	1	2	1
10000966	2018	1	1	53	173.5	75.7	25.1476	0	54	5.39	4.21	0	0	1	0	0	1	1	0	0	0	2	2	2
10006458	2018	1	1	69	172.3	74.7	25.1623	1	37.6	4.18	2.77	0	1	0	0	1	0	0	0	1	0	2	2	1
10000363	2018	1	1	77	156.3	61.5	25.1743	0	33.5	2.84	1.77	0	1	1	0	0	0	0	1	1	1	1	2	2
10008099	2019	1	1	68	169.7	72.5	25.1753	1	37.7	3.76	2.56	0	1	1	0	1	0	0	1	0	0	1	2	2
10007158	2018	1	1	63	172.3	74.9	25.2297	1	47.2	4.4	3.58	0	0	1	0	1	1	0	0	0	0	2	2	2
10007862	2019	1	1	60	169.4	72.4	25.2297	0	42.2	4.47	3.58	0	0	1	0	1	0	0	1	0	0	2	2	2
10008188	2019	1	1	57	168.9	72.1	25.2741	0	37.5	4.28	2.95	0	0	1	0	1	0	0	0	0	1	1	2	2
10000999	2018	1	1	56	172.6	75.3	25.2763	0	45	4.15	3.55	0	0	1	0	0	0	1	0	0	1	1	2	2
10006144	2018	1	1	67	166.7	70.3	25.2979	0	41.9	3.96	3.03	0	0	0	0	1	0	0	0	0	0	2	2	2
10008144	2019	1	1	54	173.2	75.9	25.3015	0	35.6	2.99	1.71	1	1	0	0	0	1	0	0	0	0	2	2	2
10002719	2018	1	1	60	170.9	73.9	25.3023	0	39.3	4.48	3.52	0	0	1	0	1	0	1	0	1	0	2	2	1
10003294	2018	1	1	62	170.2	73.3	25.3037	0	35.8	3.17	2.5	1	0	1	0	1	0	1	0	0	0	1	2	1
10006302	2018	1	1	67	159.9	64.7	25.3051	1	37.5	2.59	1.85	1	0	0	0	0	1	1	1	0	0	2	2	2
10006399	2018	1	1	61	158.9	63.9	25.3077	0	25.8	3.53	2.87	0	0	1	0	1	1	0	1	0	0	1	2	1
10006264	2018	1	1	60	169	72.3	25.3142	1	28.5	4.22	3.53	0	0	0	0	0	0	0	0	0	0	2	2	2
10005532	2018	1	1	61	170.5	73.6	25.318	1	51.4	3.96	2.83	0	0	1	0	1	0	1	1	0	0	1	2	1
10000484	2018	1	1	62	167.4	71	25.3365	1	44.3	4.37	3.37	0	0	0	0	0	0	1	0	0	0	2	2	2
10008460	2019	1	1	54	167.5	71.1	25.3419	0	38.8	3.76	2.65	0	0	0	0	1	1	0	0	0	0	2	2	2
10001643	2019	1	1	66	167.1	70.8	25.356	0	42.6	3.71	2.66	0	0	0	0	1	0	1	1	0	0	2	2	2
10007217	2018	1	1	70	172.6	75.6	25.377	1	38.4	4.21	3.3	0	0	0	0	1	1	0	0	0	0	2	2	2
10007648	2019	1	1	63	155.8	61.6	25.3773	0	37.5	3.61	2.9	0	0	0	0	1	0	0	0	0	0	2	2	2
10008030	2019	1	1	59	172.7	75.7	25.3811	0	49.3	4.39	3.28	0	0	0	0	0	0	1	0	0	0	2	2	2
10002686	2018	1	1	63	170.4	73.7	25.3821	1	38.1	4.18	3.21	0	0	1	0	1	0	1	1	0	0	1	2	2
10007204	2018	1	1	62	163.3	67.7	25.3873	0	39.3	3.67	3.08	0	0	0	0	1	0	0	1	0	0	2	2	2
10003444	2018	1	1	60	168.1	71.8	25.4091	1	40.5	4.13	2.88	0	0	1	0	1	0	1	1	1	0	1	2	2
10006239	2018	1	1	66	172.4	75.6	25.4359	0	36.2	4.21	2.62	0	1	0	0	1	0	0	0	0	1	2	2	2
10002672	2019	1	1	60	171	74.4	25.4437	1	43.2	3.79	2.92	0	0	1	0	1	0	0	1	0	0	1	2	1
10005881	2018	1	1	75	165.9	70.1	25.4698	1	44.1	3.69	2.74	0	0	0	0	0	0	0	1	0	0	2	2	2
10006907	2018	1	1	64	160.6	65.7	25.4727	0	36.1	3.37	2.59	0	0	0	0	1	0	1	1	0	0	2	2	2
10001891	2018	1	1	53	151.9	58.8	25.4837	0	-	3.11	2.41	0	0	0	0	1	0	0	0	0	0	2	2	2
10008145	2019	1	1	56	164.3	68.8	25.4867	0	36.3	3.4	2.76	0	0	1	0	1	0	1	0	0	0	2	2	2
10007292	2018	1	1	69	162.6	67.4	25.4929	0	46.4	3.84	2.77	0	0	1	0	1	0	1	0	0	0	1	2	2
10007939	2019	1	1	77	159.9	65.2	25.5006	1	33.8	3.2	2.18	0	0	1	0	1	0	0	1	0	0	2	2	2
10003814	2018	1	1	60	172.4	75.8	25.5032	0	41.7	4.78	3.53	0	0	1	0	1	0	1	0	0	0	1	2	1
10008195	2019	1	1	60	163.7	68.4	25.5246	1	36.2	3.8	2.94	0	0	1	0	0	0	0	0	0	0	2	2	2
10002923	2018	1	1	69	165.6	70	25.5257	1	36.4	3.74	2.97	0	0	1	0	1	0	0	1	0	0	2	2	2
10004019	2018	1	1	64	168	72.1	25.5456	0	37.4	3.68	2.96	0	0	1	0	1	0	1	0	0	0	1	2	1
10005133	2018	1	1	59	168.8	72.8	25.5497	0	44.6	4.09	2.97	0	0	1	0	0	0	1	1	0	0	2	2	2
10004596	2018	1	1	62	173.4	76.9	25.5757	0	43.5	4.46	3.51	0	0	1	0	1	1	1	1	0	0	1	2	2
10007156	2018	1	1	72	171.7	75.5	25.6098	1	49	3.29	2.35	0	0	1	0	0	0	1	1	0	0	1	2	2
10006864	2018	1	1	67	164.6	69.5	25.6522	0	34.1	4.14	3.07	0	0	0	0	1	0	0	0	0	0	2	2	2
10007554	2019	1	1	65	166.8	71.4	25.6629	0	-	4.25	3.27	0	0	1	0	1	0	0	1	0	0	1	2	2
10007128	2018	1	1	64	159.1	65	25.6787	1	33.9	2.79	2.27	0	0	1	0	1	0	0	1	0	0	1	2	1
10000594	2018	1	1	54	169	73.4	25.6994	0	46.4	4.31	3.03	0	0	0	0	0	0	1	0	0	0	2	2	2
10001117	2019	1	1	78	163.2	68.5	25.7188	1	40.7	2.67	2.27	0	0	0	0	0	0	0	1	0	1	2	2	2
10006616	2018	1	1	53	166.8	71.6	25.7348	0	44.6	4.96	3.85	0	0	0	0	1	0	0	1	0	0	2	2	2
10008309	2019	1	1	63	161.1	66.8	25.7386	0	42.4	3.73	3.08	0	0	0	0	1	0	1	0	0	1	2	2	2
10000073	2018	1	1	65	174	78	25.763	1	39.6	4.21	3.18	0	0	1	0	1	0	1	0	0	0	1	2	1
10007231	2018	1	1	63	162.8	68.3	25.7699	0	35	3.74	3.12	0	0	1	0	1	0	1	1	0	0	2	2	2
10007946	2019	1	1	70	171.5	75.8	25.7716	0	32.2	4.44	3.33	0	0	0	0	1	0	0	1	0	0	2	2	2
10006954	2018	1	1	57	177.8	81.5	25.7807	0	50.8	4.58	3.31	0	0	0	0	1	0	1	0	0	0	2	2	2
10004103	2018	1	1	65	170.5	75	25.7996	0	39.9	3.4	2.16	0	1	1	0	1	0	0	1	0	1	1	2	1
10007734	2019	1	1	82	156.7	63.4	25.8197	1	-	2.61	1.87	0	0	1	0	1	0	0	0	0	0	1	-	1
10002906	2019	1	1	62	166.2	71.4	25.8485	0	38.8	4.06	3.32	0	0	1	0	1	1	1	0	0	0	1	2	2
10007283	2018	1	1	51	175.1	79.3	25.8643	0	52.5	4.56	3.14	0	1	1	0	1	0	1	1	0	0	2	2	2
10008194	2019	1	1	75	157.3	64	25.8656	1	33.1	3.77	3	0	0	1	0	1	0	1	1	0	0	1	2	2
10001147	2018	1	1	50	163.4	69.1	25.8806	0	30	3.7	3.35	0	0	1	0	0	0	0	0	0	0	1	2	2
10007466	2018	1	1	51	165.3	70.8	25.9112	0	40.3	3.77	3.07	0	0	1	0	1	0	1	0	0	0	2	2	2
10007271	2018	1	1	67	162.7	68.6	25.9149	0	40.5	4.37	2.93	0	0	1	0	1	0	0	1	0	1	2	2	1
10005584	2018	1	1	57	165.9	71.4	25.9421	0	44.1	4.34	3.28	0	0	0	0	1	0	0	1	0	0	2	2	2
10000459	2018	1	1	70	163.2	69.1	25.944	0	50.5	3.65	2.93	0	0	1	0	1	0	0	1	0	0	1	2	2
10000197	2018	1	1	56	165.7	71.3	25.9684	0	33.7	3.39	2.25	0	0	1	0	1	0	1	0	1	0	1	2	2
10008385	2019	1	1	68	163.8	69.7	25.978	0	33.6	3.07	2.32	0	0	1	0	0	0	1	0	0	1	2	2	2
10006047	2019	1	1	58	173.5	78.2	25.9781	0	44.6	4.95	3.92	0	0	0	0	0	0	0	1	0	0	2	2	2
10008166	2019	1	1	53	170.1	75.2	25.9902	0	42.9	4.4	3.76	0	0	1	0	0	0	1	0	0	0	1	2	2
10000149	2018	1	1	64	173.3	78.1	26.0048	0	45.6	4.81	3.82	0	0	1	0	0	0	1	0	0	0	1	2	2
10006944	2018	1	1	77	167.1	72.7	26.0364	1	37.2	3.82	2.85	0	0	1	0	0	0	1	0	0	0	1	2	2
10003844	2018	1	1	50	173.7	78.6	26.0509	1	49.2	4.35	3.45	0	0	1	0	1	1	0	0	0	0	1	2	2
10007141	2018	1	1	63	169.7	75.1	26.0781	0	48.1	3.98	2.88	0	0	1	0	1	0	0	0	0	0	1	2	2
10000519	2018	1	1	60	169.7	75.1	26.0781	0	10.9	3.78	2.82	0	0	0	0	1	0	0	0	0	0	2	2	2
10003724	2019	1	1	70	169.8	75.3	26.1168	1	40.1	4.3	3.62	0	0	0	0	0	0	1	0	0	0	2	2	2
10003345	2018	1	1	60	161.4	68.1	26.1421	0	47.6	3.81	2.75	0	0	1	0	0	1	1	0	0	0	2	2	2
10001050	2018	1	1	54	178.7	83.5	26.1479	1	54.9	5.25	4.12	0	0	1	0	1	0	1	0	0	0	2	2	2
10006981	2018	1	1	68	172.6	77.9	26.149	0	33.9	3.95	2.59	0	1	1	0	0	1	0	1	0	0	1	2	2
10007115	2018	1	1	60	175.5	80.6	26.1686	0	45.9	4.86	4.07	0	0	1	0	1	0	0	1	0	0	1	2	1
10000405	2018	1	1	64	175.9	81	26.179	1	34.8	4.54	3.58	0	0	1	0	0	0	0	0	0	1	1	2	2
10002909	2018	1	1	60	168.2	74.1	26.1919	1	-	4.36	3.75	0	0	1	0	1	0	0	0	0	0	2	2	2
10006691	2018	1	1	70	159.2	66.4	26.1988	1	35.8	2.79	1.51	0	1	0	0	0	0	0	0	0	0	2	2	2
10000473	2018	1	1	59	164.5	70.9	26.2008	1	39	4.49	3.31	0	0	0	0	1	0	1	1	0	0	2	2	2
10006863	2018	1	1	54	175.5	80.7	26.2011	0	50.4	4.19	2.86	0	0	0	0	0	0	0	0	0	0	2	2	2
10006795	2018	1	1	59	164.9	71.3	26.2209	1	35.8	3.81	2.63	0	0	0	0	0	0	1	0	0	0	2	2	2
10000319	2018	1	1	50	163.6	70.3	26.2657	0	-	3.76	3.03	0	0	0	0	1	1	1	1	0	0	2	2	2
10007223	2018	1	1	67	168.1	74.3	26.2938	0	41	3.62	2.66	0	0	0	0	1	0	1	1	1	0	2	2	1
10008420	2019	1	1	68	166.7	73.1	26.3055	0	46	3.32	2.2	0	0	1	0	1	0	0	0	0	0	2	2	1
10005504	2018	1	1	62	160.1	67.5	26.3343	1	36.1	3.12	2.41	0	0	0	0	1	0	0	0	0	0	2	2	1
10003017	2018	1	1	53	166.9	73.4	26.3502	0	46.1	5.04	3.75	0	0	0	0	0	1	1	0	0	0	2	2	2
10006695	2018	1	1	60	172.4	78.4	26.378	0	36.2	4.32	3.36	0	0	0	0	1	0	1	1	0	0	2	2	2
10007394	2018	1	1	74	161.6	68.9	26.3837	1	46.8	4.79	3.34	0	0	1	0	0	1	0	1	0	0	1	2	2
10007102	2018	1	1	60	165.9	72.7	26.4145	1	36.7	3.79	2.82	0	0	1	0	1	1	0	1	0	1	1	2	1
10007873	2019	1	1	57	163.2	70.4	26.4321	1	36.4	3.44	3.02	0	0	0	0	1	0	0	1	0	0	2	2	2
10006182	2018	1	1	59	174.5	80.5	26.4366	1	34.2	4.11	2.92	0	1	0	0	1	1	0	0	0	0	2	2	2
10006841	2018	1	1	57	168.6	75.2	26.4547	1	40.8	3.55	2.81	0	0	0	0	1	0	0	1	0	0	2	2	2
10007612	2019	1	1	60	163.8	71	26.4625	1	-	3.84	2.45	0	0	0	0	1	0	0	0	0	0	2	2	2
10000108	2018	1	1	56	175.1	81.2	26.484	0	47.8	4.82	3.76	0	0	0	0	0	0	0	1	0	0	2	2	2
10003984	2018	1	1	61	164.2	71.5	26.5192	1	42.1	3.31	2.74	0	0	1	0	0	0	0	0	0	0	1	2	2
10005704	2019	1	1	55	172.5	79	26.549	0	42.8	4.57	3.4	0	0	0	0	1	0	0	1	0	0	2	2	2
10005435	2018	1	1	55	178	84.2	26.5749	1	54.7	5.44	4.18	0	0	1	0	1	0	0	0	0	0	2	2	2
10004861	2019	1	1	67	163.6	71.2	26.6019	1	37.1	3.75	2.49	0	1	1	0	1	1	1	1	0	0	1	2	1
10006756	2018	1	1	60	171.9	78.7	26.6332	0	42.7	4.51	3.61	0	0	1	0	0	0	1	1	0	0	1	2	2
10005378	2018	1	1	67	163.6	71.4	26.6767	1	39.7	3.41	2.41	0	0	1	0	0	0	0	0	0	0	1	2	2
10008115	2019	1	1	66	160	68.3	26.6797	0	28.2	2.81	2.06	0	0	1	0	0	0	1	0	0	0	1	2	2
10005958	2019	1	1	64	170.2	77.3	26.6846	1	41.8	4.02	3.13	0	0	1	0	1	0	0	1	0	0	1	2	2
10005913	2018	1	1	56	170.2	77.3	26.6846	0	43.9	5	4.02	0	0	1	0	0	0	1	1	0	0	2	2	2
10006681	2018	1	1	59	168.8	76.2	26.743	0	39.9	4.53	3.49	0	0	1	0	0	0	0	1	0	0	1	2	2
10008223	2019	1	1	63	168.9	76.3	26.7464	0	-	3.67	2.43	0	0	1	0	0	0	1	1	0	0	1	2	2
10007798	2019	1	1	51	169	76.6	26.8198	0	39.2	3.86	2.92	0	0	1	0	1	0	1	0	0	0	2	2	2
10006861	2018	1	1	59	160.6	69.2	26.8297	1	41.8	3	2.12	0	1	1	0	1	1	1	0	0	1	1	2	1
10002907	2019	1	1	66	161.2	69.8	26.8612	1	37.1	3.8	2.92	0	0	1	0	0	0	0	0	0	0	1	2	2
10005526	2018	1	1	52	166.5	74.5	26.8737	0	48.8	3.19	2.6	1	0	0	0	0	1	0	0	0	0	2	2	2
10006696	2018	1	1	52	178.5	85.7	26.897	0	41.8	4.37	3.57	0	0	0	0	1	1	0	0	0	0	2	2	2
10005176	2019	1	1	61	182.6	89.8	26.9324	1	47.1	4.51	3.56	0	0	1	0	0	0	1	0	0	0	1	2	2
10008331	2019	1	1	60	177.8	85.3	26.9827	1	38.8	4.88	3.91	0	0	1	0	1	0	1	0	0	0	2	2	2
10007855	2019	1	1	61	158	67.4	26.9989	0	44.5	4.35	3.18	0	0	0	0	0	0	1	1	0	0	2	2	2
10000348	2018	1	1	71	165	73.6	27.034	1	38.1	3.29	2.07	0	1	1	0	0	1	0	0	0	0	1	2	2
10006436	2018	1	1	58	164.7	73.4	27.0588	0	40.5	4.57	3.53	0	0	1	0	1	0	0	0	0	0	2	2	2
10003310	2018	1	1	56	174.6	82.5	27.0623	0	45.1	4.17	3.26	0	0	1	0	0	0	0	0	0	0	1	2	2
10007049	2018	1	1	57	167.4	76	27.1208	0	39.3	3.37	2.71	0	0	1	0	0	0	-	0	0	0	2	2	2
10008365	2019	1	1	67	159.9	69.4	27.1433	0	44.9	3.62	2.37	0	0	0	0	1	0	0	0	0	1	2	2	1
10000985	2018	1	1	65	166.3	75.1	27.1554	0	45	3.67	2.95	0	0	1	0	1	0	0	0	0	0	2	2	2
10006305	2018	1	1	50	167.5	76.3	27.1954	0	34.1	4.35	3.18	0	0	1	0	0	0	0	0	0	0	2	2	2
10000043	2018	1	1	57	163.8	73	27.2079	0	30.1	3.33	2.87	0	0	1	0	0	0	0	0	1	0	1	2	2
10005841	2018	1	1	53	165.8	74.9	27.2466	0	43.5	3.52	2.57	0	0	1	0	1	1	0	1	0	0	2	2	2
10008042	2019	1	1	51	170.9	79.6	27.2539	0	35.5	4.81	3.7	0	0	0	0	1	0	0	0	0	0	2	2	2
10005229	2018	1	1	63	168.7	77.8	27.3369	0	40.2	4.06	2.86	0	1	1	0	1	0	1	1	0	0	2	2	2
10008094	2019	1	1	55	167.1	76.4	27.3615	0	46.4	4.52	3.47	0	0	0	0	1	0	0	1	0	0	2	2	2
10006304	2018	1	1	65	160.4	70.4	27.363	1	42.6	3.96	3.2	0	0	1	0	0	0	1	1	0	0	2	2	2
10000137	2019	1	1	66	171.3	80.3	27.3653	0	38	3.63	2.7	0	0	1	0	0	0	0	1	0	0	1	2	2
10007153	2018	1	1	66	167.7	77.2	27.4506	0	37.7	3.82	3.15	0	0	1	0	0	0	0	0	0	0	2	2	2
10004405	2018	1	1	65	166.9	76.5	27.463	0	46	5.21	4.13	0	0	1	0	0	0	1	1	0	0	1	2	2
10007475	2019	1	1	62	171.7	81.3	27.5772	0	40.8	4.63	3.42	0	0	0	0	1	0	0	0	0	0	2	2	2
10000054	2018	1	1	66	178.8	88.2	27.5888	1	51.9	4.25	3.59	0	0	1	0	0	0	1	1	0	0	1	2	2
10002625	2018	1	1	54	174.8	84.3	27.5896	0	30	4.88	3.7	0	0	1	0	1	1	0	0	0	0	2	2	1
10006514	2018	1	1	59	168	77.9	27.6006	0	52.3	4.41	3.52	0	0	1	0	1	0	0	1	0	0	1	2	1
10004094	2018	1	1	55	180.9	90.5	27.6549	0	55.8	4.92	4	0	0	1	0	1	0	1	0	0	0	2	2	2
10008418	2019	1	1	66	174.8	84.5	27.655	1	46.2	5.24	3.92	0	0	0	0	1	0	1	0	0	0	2	2	2
10002585	2018	1	1	62	164	74.4	27.6621	0	37.5	3.6	2.4	0	0	1	0	0	0	0	0	0	0	2	2	2
10000483	2018	1	1	59	172.9	82.7	27.664	0	51	3.76	3.21	0	0	1	0	1	1	1	0	0	0	2	2	1
10000482	2018	1	1	59	170.5	80.5	27.6915	0	44.9	3.68	3.17	0	0	1	0	1	0	0	0	0	0	1	2	1
10004007	2019	1	1	67	171.6	81.6	27.7112	1	46.9	3.75	2.73	0	0	1	0	1	1	1	0	0	0	1	2	1
10000341	2018	1	1	58	171.9	81.9	27.7161	1	44.3	4.16	3.41	0	0	1	0	1	1	1	0	0	0	1	2	1
10007129	2018	1	1	63	168.8	79	27.7257	1	39.6	3.37	2.58	0	0	1	0	0	0	0	1	0	0	2	2	2
10006942	2018	1	1	59	167.5	77.9	27.7656	1	43.8	3.36	2.44	0	0	1	0	1	0	1	0	0	0	1	2	2
10006247	2018	1	1	61	163.1	74	27.8179	1	32.9	3.96	2.83	0	0	1	0	0	0	0	0	0	0	1	2	2
10003142	2018	1	1	50	160.4	72	27.9849	0	33.5	3.45	2.9	0	0	0	0	0	0	0	0	0	0	2	2	2
10006927	2018	1	1	60	167.6	78.7	28.0173	1	47.2	3.5	2.37	0	0	1	0	1	0	0	0	0	0	1	2	1
10006830	2018	1	1	58	170.2	81.2	28.0309	0	44.7	2.77	1.87	1	1	1	0	1	0	0	0	0	0	2	2	2
10006203	2018	1	1	69	166.9	78.1	28.0374	1	30.6	3.19	2.07	0	1	0	0	1	0	0	0	0	0	2	2	1
10000339	2018	1	1	53	166.9	78.1	28.0374	0	41.5	4.71	3.26	0	0	1	0	1	1	0	0	0	0	1	2	1
10000963	2018	1	1	60	162.6	74.2	28.0649	0	45.2	3.72	2.87	0	0	1	0	1	0	1	0	0	0	1	2	1
10007221	2018	1	1	63	172.3	83.4	28.0928	1	51.3	3.77	3.23	0	0	1	0	1	0	0	0	0	0	2	2	1
10006112	2018	1	1	64	159.3	71.6	28.2151	0	32.8	4	3.08	0	0	0	0	0	0	0	1	0	0	2	2	2
10002597	2018	1	1	52	173.2	84.7	28.235	0	45.4	4.01	3.12	0	0	1	0	1	0	0	1	0	0	2	2	2
10008429	2019	1	1	66	167.7	79.5	28.2684	0	41.9	3.46	2.49	0	1	1	0	1	0	0	0	0	0	1	2	2
10003967	2018	1	1	53	165.2	77.2	28.2877	0	34.9	4.01	3.25	0	0	1	0	1	0	0	0	0	0	2	2	2
10003937	2018	1	1	57	160.9	73.3	28.3134	0	35.4	4.08	3.19	0	0	1	0	1	0	0	1	0	1	1	2	2
10002026	2018	1	1	59	172.7	84.6	28.3652	1	41.8	4.52	3.37	0	0	0	0	1	1	1	0	0	0	2	2	2
10007448	2018	1	1	55	173.3	85.2	28.3689	1	48.4	4.97	3.55	0	0	1	0	1	0	1	1	0	0	1	2	2
10001446	2018	1	1	57	164.2	76.5	28.3736	0	41.8	3.51	2.54	0	0	1	0	1	0	0	0	0	0	2	2	1
10006218	2018	1	1	52	167.8	79.9	28.3768	0	41.8	4.36	3.33	0	0	0	0	1	1	0	0	0	0	2	2	2
10008439	2019	1	1	52	169	81.1	28.3954	0	38.8	4.58	3.77	0	0	1	0	1	0	0	0	1	0	1	2	1
10005558	2018	1	1	58	169.9	82	28.4071	0	47.1	3.77	3.2	0	0	1	0	1	0	1	0	0	0	1	2	1
10004203	2018	1	1	59	165.5	78	28.4773	1	42.5	3.12	2.3	0	0	1	0	0	0	0	1	0	0	2	2	2
10003152	2018	1	1	59	175.9	88.3	28.5384	1	50.3	5.05	4.08	0	0	1	0	0	0	0	1	0	0	1	2	2
10003986	2019	1	1	52	175.4	88	28.6038	0	42.5	4.79	3.76	0	0	1	0	1	0	0	0	0	0	2	2	2
10002754	2018	1	1	57	164.9	77.8	28.6113	0	35.8	3.86	3.05	0	0	1	0	1	0	0	0	0	0	1	2	2
10005142	2019	1	1	69	167	79.8	28.6134	1	35.2	3.09	1.74	0	1	1	0	1	0	0	1	0	0	2	2	2
10004795	2018	1	1	60	169.5	82.3	28.6458	1	44.6	3.17	1.82	1	1	1	0	1	1	0	0	0	0	2	2	2
10006216	2018	1	1	60	167.2	80.1	28.6523	1	36	3.87	2.46	0	1	1	0	1	0	1	0	1	0	1	2	1
10000165	2018	1	1	64	161.5	74.8	28.6785	0	-	3.53	2.74	0	0	1	0	0	0	0	0	0	0	2	2	2
10006994	2018	1	1	66	174.9	87.8	28.7022	0	42.1	4.65	3.15	0	0	1	0	1	0	1	0	0	0	1	2	1
10008339	2019	1	1	63	158.8	72.4	28.7103	0	34.8	2.89	2.37	0	0	0	0	1	1	0	1	0	0	2	2	2
10005228	2019	1	1	63	168.4	81.7	28.8096	1	43.5	3.7	2.86	0	0	1	0	1	0	0	1	0	1	1	2	2
10003507	2018	1	1	60	164.2	77.7	28.8187	1	49.4	3.37	2.6	0	0	1	0	1	0	0	0	0	0	2	2	1
10003430	2018	1	1	54	171.3	84.6	28.8307	0	42.8	4.11	3.1	0	0	1	0	1	1	0	0	0	0	1	2	2
10006983	2018	1	1	51	172.7	86	28.8346	0	38	4.43	3.61	0	0	1	0	1	0	1	0	0	0	2	2	2
10007316	2018	1	1	72	160.4	74.2	28.84	1	29.3	2.98	2.26	0	0	1	0	1	0	1	0	0	1	1	2	1
10006955	2018	1	1	63	176.3	90.5	29.1168	1	42.8	4.84	3.91	0	0	1	0	1	0	0	0	0	0	1	2	1
10003630	2018	1	1	54	177.8	92.2	29.1654	0	53.3	4.71	3.63	0	0	1	0	0	0	0	1	0	0	2	2	2
10001835	2018	1	1	65	172.6	86.9	29.1701	1	47	4.01	3.13	0	0	1	0	1	0	1	1	0	0	1	2	1
10006765	2018	1	1	50	180.8	95.4	29.1845	1	44.7	4.29	3.65	0	0	1	0	1	0	0	0	0	0	1	2	1
10002718	2018	1	1	58	174.1	88.7	29.2635	0	37.3	3.89	2.9	0	0	1	0	0	0	0	1	0	0	2	2	2
10004133	2018	1	1	67	171.4	86.1	29.3077	1	40.8	3.91	2.96	0	0	1	0	1	0	0	1	0	1	1	2	2
10000316	2018	1	1	50	171.1	86	29.3764	0	55.7	4.82	3.64	0	0	0	0	0	1	0	1	0	0	2	2	2
10002993	2018	1	1	57	170	85	29.4118	0	45.4	3.8	3	0	0	1	0	1	0	0	0	0	0	1	2	2
10007689	2019	1	1	61	166.7	82.2	29.5802	0	46.6	4.06	3.27	0	0	0	0	1	0	0	1	0	0	2	2	2
10004017	2018	1	1	50	166.3	82	29.6503	1	51.2	4.18	3.38	0	0	1	0	1	1	1	0	0	0	2	2	2
10007400	2018	1	1	53	172	88.3	29.8472	0	31.4	4.45	3.42	0	0	1	0	1	1	0	0	0	0	1	2	2
10008164	2019	1	1	58	169.3	85.7	29.8997	1	53.3	4	3.45	0	0	1	0	1	0	0	0	0	0	1	2	2
10006335	2018	1	1	64	162.6	79.5	30.0695	0	37.8	3.2	2.23	0	1	1	0	0	0	0	0	0	0	1	2	2
10008049	2019	1	1	60	168.3	87.1	30.7503	1	29.7	4.37	3.45	0	0	1	0	1	0	0	0	0	0	2	2	2
10003090	2019	1	1	76	166.3	85.6	30.952	1	36.3	3.28	2.28	0	0	1	0	1	0	0	1	1	0	1	2	1
10003219	2019	1	1	50	178	99.4	31.3723	0	51.6	3.88	2.9	0	0	1	0	0	1	1	0	0	0	2	2	2
10005811	2018	1	1	63	172.8	93.8	31.4134	0	27.5	3.61	2.79	0	0	1	0	1	0	0	1	0	1	1	2	1
10007270	2018	1	1	64	159.9	81.1	31.7193	0	32.6	4.52	3.52	0	0	1	0	1	0	-	1	0	1	1	2	1
10000065	2018	1	1	50	180.1	104.1	32.094	0	55.8	4.83	4.08	0	0	1	0	1	1	0	0	0	0	1	2	1
10004046	2019	1	1	60	169.9	92.7	32.1139	1	46	3.38	2.67	0	0	1	0	1	0	0	0	0	0	1	2	1
10006494	2018	1	1	61	170.4	95.7	32.9589	1	55.4	3.56	2.36	0	0	1	0	1	0	0	0	0	0	2	2	1
10001844	2018	1	1	59	165.2	90.1	33.0145	0	32.9	4.6	3.16	0	1	1	0	1	0	1	0	0	0	1	2	2
10007723	2019	1	1	60	167.4	93.6	33.4014	1	38.6	3.91	3.03	0	0	0	0	1	1	1	0	0	0	2	2	2
10003133	2018	1	1	70	164.2	91.3	33.8629	0	40.9	2.74	1.7	1	0	1	0	1	0	1	0	0	0	1	2	1
10008048	2019	1	1	58	170.1	99.5	34.3886	0	34.5	4.29	3.61	0	0	1	0	1	0	0	1	0	1	1	2	1
10006599	2018	1	1	53	172.7	103.6	34.7356	0	45.2	3.79	2.95	0	0	1	0	1	1	0	0	0	0	2	2	2
10008186	2019	1	1	63	171.7	109.6	37.1766	0	31	3.78	2.84	0	0	1	0	1	0	0	0	0	1	1	2	2
10000291	2018	1	2	49	162.7	66	24.9327	0	25.6	2.82	2.19	0	0	0	0	0	0	0	0	0	0	2	2	2
10007472	2019	1	2	38	164.9	81.5	29.972	0	18.3	2.94	2.7	0	0	0	0	1	0	0	0	0	0	2	2	2
10007808	2019	1	2	37	159.3	41.7	16.4325	1	23.1	3.39	2.99	0	0	0	0	0	0	0	0	0	0	2	2	2
10000223	2018	1	2	49	155.8	39.9	16.4376	0	19	2.39	1.98	0	0	0	0	0	0	0	0	0	0	2	2	2
10004850	2019	1	2	45	158.7	42.1	16.7158	0	26.8	3.05	2.72	0	0	0	0	1	0	1	0	0	0	2	2	1
10006808	2018	1	2	42	163.3	44.9	16.8374	0	30.7	3.55	2.75	0	0	0	0	0	0	0	0	0	0	2	2	2
10006708	2018	1	2	41	156.6	41.4	16.8817	0	21.4	2.57	2.36	0	0	0	0	0	0	0	0	0	0	2	2	2
10006190	2018	1	2	40	158.1	42.4	16.963	0	18.3	3.15	3.06	0	0	0	0	0	0	0	0	0	0	2	2	2
10006724	2018	1	2	44	154.9	40.8	17.0042	0	-	2.87	2.73	0	0	1	0	0	0	0	0	0	0	2	2	2
10007545	2019	1	2	43	161	44.7	17.2447	0	27	3.52	3.37	0	0	0	0	0	0	1	0	0	0	2	2	2
10007807	2019	1	2	44	162	45.3	17.2611	0	26.1	3.42	3.08	0	0	0	0	0	0	0	0	0	0	2	2	2
10007518	2019	1	2	45	162.1	45.9	17.4681	0	19.9	2.4	1.75	1	0	0	0	0	0	0	0	0	0	2	2	2
10008344	2019	1	2	48	153.2	41.2	17.5541	0	19.1	3.36	2.75	0	0	0	0	0	0	0	0	0	0	2	2	2
10006848	2018	1	2	37	162.5	46.7	17.6852	0	23.5	2.96	2.84	0	0	0	0	0	0	0	0	0	1	2	2	2
10008355	2019	1	2	43	155.9	43.5	17.8977	0	24.1	3.49	2.48	0	0	0	0	0	0	0	0	0	0	2	2	2
10004977	2018	1	2	46	151.8	41.3	17.9228	0	22	2.79	2.32	0	0	0	0	0	0	0	0	0	0	2	2	2
10007564	2019	1	2	34	159.8	46.3	18.1312	0	24	2.77	2.66	0	0	0	0	0	0	0	0	0	0	2	2	2
10007535	2019	1	2	31	152.7	42.3	18.141	0	20	2.44	2.58	1	0	0	0	0	0	0	0	0	0	2	2	2
10006825	2018	1	2	36	158.6	45.7	18.1681	0	23.4	2.7	2.6	0	0	0	0	0	0	0	0	0	0	2	2	2
10008342	2019	1	2	47	160.2	46.9	18.2746	0	18	3.18	2.56	0	0	0	0	1	0	0	0	0	0	2	2	2
10008464	2019	1	2	37	165.6	50.2	18.3056	0	32.3	3.71	3.55	0	0	0	0	0	0	0	0	0	0	2	2	2
10005876	2018	1	2	49	155	44	18.3143	0	21.3	2.93	2.28	0	0	0	0	0	0	0	0	0	0	2	2	2
10006584	2018	1	2	35	149.6	41.5	18.5432	0	25.3	2.64	2.29	0	0	0	0	0	0	0	0	0	0	2	2	2
10004507	2019	1	2	47	159.7	47.7	18.7029	0	25.4	3.66	3.02	0	0	0	0	0	0	0	0	0	0	2	2	2
10006918	2018	1	2	48	167.6	52.9	18.8325	0	20.4	3.57	2.82	0	0	1	0	0	0	0	0	0	0	1	2	2
10007481	2019	1	2	39	149.7	42.7	19.0539	0	-	2.37	2.19	0	0	0	0	0	0	0	0	0	0	2	2	2
10004871	2018	1	2	42	150.8	43.4	19.0848	0	23.1	2.75	2.32	0	0	0	0	0	0	0	0	0	0	2	2	2
10003030	2018	1	2	47	151.8	44	19.0945	0	-	2.86	2.48	0	0	0	0	0	0	0	0	0	0	2	2	2
10008448	2019	1	2	33	151.2	43.7	19.1152	0	16	2.46	2.12	0	0	0	0	1	0	0	1	0	0	2	2	2
10007532	2019	1	2	45	160.4	49.3	19.1619	0	26.3	3.09	2.54	0	0	0	0	0	0	0	0	0	0	2	2	2
10000091	2018	1	2	34	155.1	46.1	19.1636	0	29.7	3.18	2.67	0	0	0	0	0	0	0	0	0	0	2	2	2
10006746	2018	1	2	48	157.6	47.6	19.1644	0	32.4	3.27	2.61	0	0	0	0	0	0	1	0	0	0	2	2	2
10000388	2018	1	2	42	157.4	47.5	19.1727	0	31	2.96	2.87	0	0	0	0	0	0	0	0	0	0	2	2	2
10007810	2019	1	2	47	159	49.4	19.5404	0	26.5	3.24	2.5	0	0	1	0	0	0	0	1	0	0	2	2	2
10007927	2019	1	2	29	160.6	50.4	19.5407	0	21	3.2	2.95	0	0	0	0	0	1	0	0	0	0	2	2	2
10004368	2018	1	2	46	161.8	51.3	19.5957	0	24.9	3.11	2.13	0	0	0	0	0	1	0	0	0	0	2	2	2
10008403	2019	1	2	29	160	50.3	19.6484	0	28.8	3.4	3.18	0	0	0	0	0	0	0	0	0	0	2	2	2
10003279	2018	1	2	47	165.1	53.6	19.6639	0	28.3	3.81	3.08	0	0	0	0	0	0	0	0	0	0	2	2	2
10003277	2018	1	2	41	156.7	48.4	19.7109	0	22.4	3.14	2.83	0	0	0	0	0	0	0	0	0	0	2	2	2
10000118	2018	1	2	44	158.9	49.8	19.7234	0	-	3.33	2.71	0	0	0	0	1	1	0	0	0	0	2	2	2
10007333	2018	1	2	31	157.4	48.9	19.7378	1	20.5	3.31	2.99	0	0	0	0	0	0	0	0	0	0	2	2	2
10002445	2018	1	2	48	168.9	56.8	19.9108	0	-	3.91	3.2	0	0	0	0	0	0	0	0	0	0	2	2	2
10002937	2018	1	2	47	167.3	55.9	19.9719	0	30.1	3.52	2.82	0	0	0	0	0	0	0	0	0	0	2	2	2
10008218	2019	1	2	44	166.9	55.8	20.0319	0	26.5	3.56	3.03	0	0	1	0	1	0	0	0	0	0	1	2	2
10006501	2018	1	2	42	157.1	49.5	20.0564	0	26.2	2.83	2.19	0	0	0	0	0	0	0	0	0	0	2	2	2
10006917	2018	1	2	44	161.9	52.6	20.0674	0	22.2	2.54	2.31	1	0	0	0	1	0	0	0	0	0	2	2	2
10007530	2019	1	2	48	160.9	52.1	20.1245	1	30.6	3.18	2.58	0	0	0	0	0	0	0	1	0	0	2	2	2
10006224	2018	1	2	49	156.8	49.5	20.1332	0	18.1	3.18	2.71	0	0	0	0	1	1	0	0	0	0	2	2	1
10007510	2019	1	2	34	161.3	52.4	20.1401	0	12.1	3.58	3.13	0	0	0	0	0	0	0	0	0	0	2	2	2
10003244	2018	1	2	44	154.9	48.5	20.2134	0	25	2.86	2.75	0	0	0	0	0	0	0	1	0	0	2	2	2
10006205	2018	1	2	26	163.1	53.8	20.2243	0	30.6	4.39	3.75	0	0	0	0	0	0	0	0	0	0	2	2	2
10007865	2019	1	2	46	164.6	54.9	20.2634	0	22.9	3.37	2.53	0	0	0	0	0	0	0	0	0	0	2	2	2
10006385	2018	1	2	46	161	52.6	20.2924	0	25.3	3.55	2.83	0	0	0	0	0	0	0	0	0	0	2	2	2
10007751	2019	1	2	41	145.4	43.1	20.3868	0	22.4	2.75	2.34	0	0	0	0	0	0	0	0	0	0	2	2	2
10007017	2018	1	2	47	161.2	53	20.396	0	27.9	3.06	2.62	0	0	0	0	1	1	1	0	0	0	2	2	1
10006270	2018	1	2	48	165.3	55.8	20.4215	0	24.6	3.17	2.03	0	1	0	0	0	0	0	0	0	0	2	2	2
10004151	2018	1	2	43	171	59.8	20.4507	0	28.6	3.65	2.96	0	0	1	0	0	0	0	0	0	0	2	2	2
10007773	2019	1	2	40	159.2	51.9	20.4777	0	27.5	3.34	3.17	0	0	0	0	0	0	0	0	0	0	2	2	2
10007582	2019	1	2	45	155.3	49.4	20.4826	0	23.1	2.57	2.17	0	0	0	0	0	0	0	0	0	0	2	2	2
10007522	2019	1	2	44	152.5	47.7	20.5106	0	20.4	3.04	2.1	0	0	0	0	0	0	0	0	0	0	2	2	2
10007666	2019	1	2	45	162.8	54.4	20.5253	0	17.4	3.45	2.62	0	0	0	0	0	1	0	0	0	0	2	2	2
10007340	2018	1	2	38	147.7	44.9	20.5819	0	23.1	2.83	2.15	0	0	0	0	0	0	0	0	0	0	2	2	2
10008090	2019	1	2	30	150.3	46.5	20.5842	0	20	2.8	2.72	0	0	0	0	0	0	0	0	0	0	2	2	2
10007480	2019	1	2	27	157	50.9	20.6499	0	25.1	3.65	3.41	0	0	0	0	0	0	0	0	0	0	2	2	2
10002345	2018	1	2	49	160.8	53.4	20.6523	0	30.4	3.45	2.78	0	0	0	0	0	0	0	0	0	0	2	2	2
10004511	2019	1	2	36	157.9	51.6	20.696	0	29.9	3.38	2.81	0	0	0	0	0	0	0	0	0	0	2	2	2
10005511	2018	1	2	36	176.5	64.6	20.7369	0	27.3	4	3.42	0	0	0	0	0	0	0	0	0	0	2	2	2
10006408	2018	1	2	46	162.9	55.2	20.8016	0	29.2	2.87	2.46	0	0	0	0	0	0	0	0	0	0	2	2	2
10004190	2019	1	2	46	162.9	55.7	20.99	0	30.1	3.26	2.63	0	0	0	0	0	0	0	0	0	0	2	2	2
10002272	2019	1	2	49	152.2	48.7	21.0232	0	24.2	2.31	1.9	0	0	0	0	0	0	0	0	0	0	2	2	2
10007536	2019	1	2	34	161.2	54.7	21.0502	0	28.8	3.67	3.01	0	0	0	0	1	0	0	0	0	0	2	2	2
10006656	2018	1	2	44	159.6	53.8	21.1211	0	33.9	3.85	2.89	0	0	0	0	0	0	0	0	0	0	2	2	2
10004558	2018	1	2	43	155.5	51.1	21.1329	0	27.9	3.32	2.93	0	0	0	0	0	0	0	0	0	0	2	2	2
10002380	2018	1	2	49	159.2	53.9	21.2668	0	-	2.5	2.15	0	0	1	0	0	0	0	0	0	0	1	2	2
10002334	2019	1	2	46	166.7	59.1	21.2675	0	30.6	3.51	2.74	0	0	0	0	1	0	0	0	0	0	2	2	2
10004589	2018	1	2	44	158.4	53.4	21.2829	0	-	2.78	2.47	0	0	1	0	1	0	0	0	0	0	2	2	2
10006742	2018	1	2	28	162.2	56	21.2856	0	24.1	3.38	2.8	0	0	0	0	0	0	0	0	0	0	2	2	2
10002342	2019	1	2	44	164.6	57.9	21.3707	0	27.2	3.61	3.12	0	0	0	0	0	0	0	0	0	0	2	2	2
10001557	2018	1	2	46	155.1	51.9	21.5747	0	26	2.58	1.87	0	0	0	0	0	0	1	0	0	0	2	2	2
10007364	2018	1	2	45	165.3	59.2	21.6659	0	23	3.42	2.91	0	0	0	0	0	0	0	0	0	0	2	2	2
10007297	2018	1	2	47	155.3	52.3	21.685	0	22.2	2.69	2.23	0	0	0	0	0	0	0	0	0	0	2	2	2
10007508	2019	1	2	44	155.9	52.8	21.7241	0	24	3.56	3.05	0	0	0	0	0	0	0	0	0	0	2	2	2
10004455	2018	1	2	45	158.6	54.7	21.7461	0	26	3.11	2.44	0	0	0	0	0	1	0	0	0	0	2	2	2
10008449	2019	1	2	35	153.6	51.4	21.7862	0	21	2.98	2.76	0	0	0	0	0	0	0	0	0	0	2	2	2
10005191	2019	1	2	42	158.4	54.7	21.801	0	29.1	2.97	2.61	0	0	0	0	1	0	0	0	0	0	2	2	2
10007422	2018	1	2	34	143.8	45.1	21.8102	0	22.4	2.99	2.74	0	0	0	0	0	0	0	0	0	0	2	2	2
10001281	2018	1	2	27	163.1	58.1	21.8408	0	22.4	3.21	2.26	0	0	0	0	0	0	0	0	0	0	2	2	2
10004992	2018	1	2	40	160.2	56.1	21.8594	0	33.3	3.46	2.95	0	0	0	0	0	0	0	0	0	0	2	2	2
10007608	2019	1	2	43	161.3	56.9	21.8697	0	26.1	2.96	2.52	0	0	0	0	0	0	0	0	0	0	2	2	2
10004125	2019	1	2	44	163.1	58.4	21.9536	0	29	3.86	3.24	0	0	0	0	1	0	0	0	0	0	2	2	2
10007640	2019	1	2	47	158.5	55.3	22.0124	0	32.2	3.2	2.54	0	0	0	0	0	0	1	1	0	0	2	2	2
10008328	2019	1	2	48	158.1	55.1	22.0439	0	22.1	2.63	2.27	0	0	0	0	0	0	1	0	0	0	2	2	2
10000230	2018	1	2	43	163	58.7	22.0934	0	24.6	3.84	3.33	0	0	0	0	0	0	0	1	0	0	2	2	2
10007033	2018	1	2	37	158.6	55.6	22.1039	0	28.2	3.91	3.23	0	0	0	0	0	0	0	1	0	0	2	2	2
10007339	2018	1	2	44	148.3	48.7	22.1435	0	23.1	3.24	2.84	0	0	0	0	0	0	1	1	0	0	2	2	2
10005904	2019	1	2	48	165.5	60.7	22.1612	0	33.6	3.94	2.86	0	0	0	0	0	1	0	0	0	0	2	2	2
10006849	2018	1	2	49	152.2	51.4	22.1888	0	20	3.28	2.61	0	0	0	0	0	0	0	0	0	0	2	2	2
10006900	2018	1	2	46	157.3	55	22.2282	0	29.4	3.42	2.76	0	0	0	0	0	0	0	0	0	0	2	2	2
10006308	2018	1	2	36	154.2	52.9	22.2478	0	28.4	2.97	2.48	0	0	0	0	0	0	0	0	0	0	2	2	2
10007424	2018	1	2	49	154.4	53.2	22.316	0	24.2	2.64	1.85	0	0	0	0	1	1	0	0	0	0	2	2	2
10002770	2018	1	2	46	151	50.9	22.3236	0	-	2.67	2.19	0	0	0	0	0	0	0	0	0	0	2	2	2
10007226	2018	1	2	37	159.6	56.9	22.3381	0	22.8	2.67	1.99	0	0	0	0	0	0	0	0	0	0	2	2	2
10007953	2019	1	2	31	155.5	54.1	22.3736	0	26.6	2.94	2.32	0	0	0	0	0	0	0	0	0	0	2	2	2
10004216	2018	1	2	46	153.4	52.8	22.438	0	17	2.89	2.13	0	0	0	0	0	0	0	1	0	0	2	2	2
10005442	2018	1	2	43	159.4	57.1	22.4729	0	24.6	2.98	2.3	0	0	0	0	0	0	0	0	0	0	2	2	2
10006655	2018	1	2	32	151	51.3	22.499	0	19.4	2.62	2.2	0	0	0	0	0	0	0	0	0	0	2	2	2
10007752	2019	1	2	30	152.1	52.2	22.5638	0	23.1	3.7	2.94	0	0	0	0	0	0	0	1	0	0	2	2	2
10007543	2019	1	2	40	162.6	59.8	22.6183	0	29.1	3.93	3.36	0	0	0	0	0	0	0	0	0	0	2	2	2
10006185	2018	1	2	48	154.5	54	22.6223	1	29	3.34	2.86	0	0	0	0	0	0	1	0	0	0	2	2	2
10003191	2018	1	2	46	169.6	65.2	22.6671	0	27.5	3.8	3.21	0	0	0	0	0	0	1	0	0	0	2	2	2
10005982	2018	1	2	41	154.9	54.5	22.714	0	21.2	3.03	2.46	0	0	0	0	0	0	0	0	0	0	2	2	2
10003233	2018	1	2	40	157.7	56.5	22.7188	0	32.1	3.07	2.5	0	0	0	0	0	1	0	0	0	0	2	2	2
10007068	2018	1	2	45	156.3	55.6	22.7592	0	29.9	3.48	2.89	0	0	0	0	0	0	0	0	0	0	2	2	2
10001406	2018	1	2	40	151.8	52.7	22.87	0	20.7	3	2.69	0	0	1	0	0	0	1	0	0	0	2	2	2
10000631	2018	1	2	39	159.5	58.2	22.8771	1	24.6	3.08	2.64	0	0	0	0	1	0	0	0	0	0	2	2	2
10007544	2019	1	2	47	158.1	57.2	22.884	0	25.9	3.17	2.24	0	0	0	0	0	0	0	0	0	0	2	2	2
10002196	2018	1	2	42	163.4	61.1	22.8843	0	25	3.3	2.66	0	0	0	0	0	0	0	0	0	0	2	2	2
10008162	2019	1	2	36	156.9	56.4	22.9104	0	27.6	2.77	2.37	0	0	0	0	0	0	0	0	0	0	2	2	2
10007542	2019	1	2	47	159.9	58.6	22.9193	0	29.6	3.19	2.55	0	0	0	0	0	1	0	0	0	0	2	2	2
10007583	2019	1	2	49	168.3	65.3	23.0539	0	24.7	3.03	2.4	0	0	0	0	0	0	0	1	0	0	2	2	2
10002940	2018	1	2	43	161	59.8	23.0701	0	28.4	3.26	2.93	0	0	0	0	0	0	0	1	0	0	2	2	2
10007064	2018	1	2	36	166.9	64.3	23.0833	1	21.6	3.74	2.77	0	0	0	0	0	0	0	1	0	0	2	2	2
10005737	2018	1	2	45	161.9	60.7	23.1577	0	24.8	3.28	2.48	0	0	0	0	0	0	0	0	0	0	2	2	2
10006342	2018	1	2	43	161.9	60.7	23.1577	0	29.3	3.15	2.28	0	0	0	0	0	0	0	0	0	0	2	2	2
10006502	2018	1	2	30	157.8	57.7	23.1719	1	27.2	3.24	2.82	0	0	0	0	0	0	0	0	0	0	2	2	2
10008285	2019	1	2	48	164.7	62.9	23.188	0	27.8	3.36	2.42	0	0	0	0	0	0	0	0	0	0	2	2	2
10006609	2018	1	2	38	158	58.2	23.3136	0	28.2	3.48	2.88	0	0	0	0	1	0	0	0	0	0	2	2	2
10005668	2018	1	2	39	159.1	59.7	23.5849	0	32.8	3.05	2.75	0	0	1	0	0	0	0	0	0	0	2	2	2
10003559	2018	1	2	40	157.1	58.5	23.703	0	31.3	3.2	2.55	0	0	0	0	0	0	1	0	0	0	2	2	2
10006685	2018	1	2	33	154.2	56.4	23.7198	0	21.6	3.25	2.96	0	0	0	0	0	0	0	0	0	0	2	2	2
10006709	2018	1	2	43	142.8	48.4	23.735	0	25	2.66	2.11	0	0	0	0	0	0	0	0	0	0	2	2	2
10002198	2019	1	2	44	157.5	58.9	23.744	0	25.9	3.28	2.86	0	0	0	0	0	0	0	0	0	0	2	2	2
10007566	2019	1	2	47	168.7	68	23.8934	0	30.4	4.26	3.58	0	0	0	0	0	0	0	1	0	0	2	2	2
10008465	2019	1	2	46	166.2	66.1	23.9298	0	28.7	3.76	3.6	0	0	0	0	0	0	0	0	0	0	2	2	2
10007585	2019	1	2	40	149.8	53.7	23.9304	0	26.6	2.91	2.65	0	0	0	0	0	1	0	0	0	0	2	2	2
10007496	2019	1	2	34	156.7	59.8	24.3536	0	23.7	3.17	2.46	0	0	0	0	0	0	0	0	0	0	2	2	2
10008159	2019	1	2	36	172.9	72.9	24.3858	0	33.2	4.41	3.07	0	1	0	0	0	0	0	0	0	0	2	2	2
10008284	2019	1	2	32	155.8	59.2	24.3886	0	24.4	3.38	2.89	0	0	0	0	0	0	0	0	0	0	2	2	2
10007547	2019	1	2	47	163.3	65.2	24.4498	0	23.5	3.03	2.31	0	0	1	0	0	0	0	0	0	0	1	2	2
10003496	2018	1	2	42	168.9	69.9	24.5029	0	33.8	4.23	3.45	0	0	0	0	0	0	0	1	0	0	2	2	2
10008384	2019	1	2	49	155.5	59.3	24.5241	0	25.6	3.36	2.63	0	0	0	0	0	0	0	0	0	0	2	2	2
10007455	2018	1	2	43	162.9	65.2	24.57	0	27.3	3.4	2.96	0	0	0	0	1	0	0	0	0	0	2	2	2
10003207	2018	1	2	48	160.1	63.3	24.6957	0	30.4	3.04	2.55	0	0	0	0	0	0	0	0	0	0	2	2	2
10002620	2018	1	2	49	153.9	58.6	24.7412	0	30.8	3.2	2.41	0	0	0	0	0	0	0	0	0	0	2	2	2
10006581	2018	1	2	39	162.8	65.6	24.7511	0	29.6	3.51	2.78	0	0	0	0	0	0	0	0	0	0	2	2	2
10000225	2018	1	2	49	160.3	63.8	24.8287	0	20.9	2.98	2.49	0	0	1	0	0	0	0	0	0	0	1	2	2
10007454	2018	1	2	34	163.1	66.7	25.0737	0	34.5	4.16	3.44	0	0	0	0	0	0	0	0	0	0	2	2	2
10007772	2019	1	2	42	158.6	63.2	25.1253	0	17	3.33	3.13	0	0	0	0	1	0	0	0	0	0	2	2	2
10003083	2018	1	2	40	171.6	74.3	25.2321	0	37.4	4.26	3.45	0	0	0	0	0	0	1	0	0	0	2	2	2
10002622	2018	1	2	46	170.2	73.5	25.3728	0	28.2	3.38	2.65	0	0	0	0	0	0	0	0	0	0	2	2	2
10007210	2018	1	2	48	162.1	66.9	25.4601	1	21.3	4.45	3.18	0	0	0	0	0	0	0	1	0	0	2	2	2
10004944	2018	1	2	41	159.3	64.9	25.5749	0	29.7	3.2	2.66	0	0	0	0	1	0	0	0	0	0	2	2	2
10004996	2018	1	2	46	155.6	62.4	25.773	1	25.6	3.06	2.74	0	0	1	0	1	0	0	1	0	0	2	2	2
10004035	2018	1	2	47	157.1	63.8	25.8505	0	25	2.63	2.2	0	0	0	0	0	0	0	0	0	0	2	2	2
10008180	2019	1	2	42	152	59.9	25.9262	0	15.4	2.97	2.73	0	0	0	0	1	0	0	0	0	0	2	2	2
10007753	2019	1	2	36	165.7	71.5	26.0412	0	21.3	3.58	3.02	0	0	0	0	1	0	0	0	0	0	2	2	2
10006583	2018	1	2	46	157	64.2	26.0457	0	29.3	3.13	2.48	0	0	0	0	0	1	0	0	0	0	2	2	2
10003267	2018	1	2	43	160.3	67.1	26.1129	0	25	3.84	2.85	0	0	1	0	0	0	0	1	0	0	2	2	2
10001038	2018	1	2	47	159	66.7	26.3835	0	28.4	3.01	1.88	0	1	0	0	1	1	0	0	0	0	2	2	2
10004196	2019	1	2	46	173.4	79.5	26.4405	0	28.5	3.93	3.22	0	0	0	0	1	0	0	0	0	0	2	2	2
10006606	2018	1	2	46	153.6	62.6	26.5333	0	27.8	3.05	2.54	0	0	0	0	0	0	0	0	0	0	2	2	2
10008202	2019	1	2	46	157.1	66	26.7419	0	35.1	3.13	2.66	0	0	1	0	1	0	0	1	0	0	2	2	2
10007557	2019	1	2	42	158.3	67.1	26.7769	0	22.2	3.67	3.16	0	0	0	0	1	0	0	0	0	0	2	2	2
10006597	2018	1	2	31	165.8	74.6	27.1375	0	29.6	3.62	3.26	0	0	0	0	1	0	0	0	0	0	2	2	2
10006309	2018	1	2	45	145.4	57.5	27.1981	0	27.2	2.87	2.3	0	0	0	0	0	0	0	1	0	0	2	2	2
10007529	2019	1	2	35	157.2	67.3	27.2339	0	27.2	3.5	2.99	0	0	0	0	0	1	0	0	0	0	2	2	2
10008152	2019	1	2	32	152	63	27.268	0	22.1	2.52	1.97	0	0	0	0	1	0	0	0	0	0	2	2	2
10003118	2018	1	2	49	164.1	73.7	27.3685	0	30.4	3.54	2.81	0	0	0	0	0	0	0	0	0	0	2	2	2
10005877	2018	1	2	36	164.4	74	27.3797	0	23.5	3.97	3.22	0	0	0	0	0	0	0	1	0	0	2	2	2
10000227	2018	1	2	46	170.2	79.4	27.4095	0	21.2	3.85	2.78	0	0	0	0	1	0	0	0	0	0	2	2	2
10007307	2018	1	2	43	155.1	66.2	27.5191	0	-	3.18	2.7	0	0	0	0	0	0	0	0	0	0	2	2	2
10008158	2019	1	2	49	149.1	61.4	27.6193	0	20	2.45	1.97	0	0	0	0	1	0	0	0	0	0	2	2	2
10002333	2019	1	2	44	157.7	70.2	28.2276	0	24.3	2.54	2.12	0	0	1	0	1	0	0	1	0	0	2	2	2
10008161	2019	1	2	46	161.6	74.1	28.375	0	25.6	3.06	2.45	0	0	0	0	1	0	0	0	0	0	2	2	2
10008312	2019	1	2	40	156.1	69.3	28.4399	0	21.2	3.11	2.65	0	0	0	0	0	0	0	1	0	0	2	2	2
10007512	2019	1	2	47	149.2	64.2	28.8401	0	20.7	2.19	2.24	1	0	1	0	0	1	0	0	0	0	2	2	2
10007396	2018	1	2	35	162.1	76	28.9233	0	20	3.72	3.21	0	0	0	0	0	0	0	0	0	0	2	2	2
10002472	2018	1	2	48	163.7	77.7	28.995	0	29.1	3.78	2.95	0	0	0	0	1	0	0	0	0	0	2	2	2
10006339	2018	1	2	49	159.3	73.8	29.082	0	30	3.08	2.7	0	0	1	0	0	0	0	0	0	0	1	2	2
10007706	2019	1	2	44	162.8	77.9	29.392	0	22.5	3.44	2.88	0	0	0	0	0	1	0	0	0	0	2	2	2
10005137	2018	1	2	46	156.1	72	29.5479	0	30	3.61	2.92	0	0	1	0	0	0	0	0	0	0	1	2	2
10007246	2018	1	2	32	168.7	84.5	29.6911	0	30.1	4.52	3.96	0	0	0	0	0	0	0	0	0	0	2	2	2
10007509	2019	1	2	34	171.7	87.7	29.7481	0	27.6	3.81	3.21	0	0	0	0	0	0	0	0	0	0	2	2	2
10002569	2018	1	2	46	145.5	64.6	30.5145	0	33	2.45	1.93	0	0	1	0	0	0	0	0	0	0	1	2	2
10007474	2019	1	2	35	156.6	76.8	31.3168	0	18.2	3.2	2.82	0	0	0	0	0	0	0	0	0	0	2	2	2
10006743	2018	1	2	25	158.3	79.3	31.6455	0	20.6	2.82	2.61	0	0	0	0	1	0	0	0	0	0	2	2	2
10008036	2019	1	2	43	155.6	76.8	31.7206	0	21.8	2.77	2.23	0	0	0	0	1	0	0	0	0	0	2	2	2
10002273	2018	1	2	49	145.3	67.7	32.0669	0	15.1	2.11	1.66	0	0	0	0	1	0	0	0	0	0	2	2	1
10000045	2019	1	2	47	164.6	88.1	32.5174	0	28.7	3.55	3.02	0	0	0	0	0	0	0	0	0	0	2	2	2
10007840	2019	1	2	46	162.6	86.2	32.6036	0	31.3	3.61	2.87	0	0	0	0	1	0	0	0	0	1	2	2	2
10004034	2018	1	2	56	147.8	54.5	24.9487	0	24.6	3.24	2.7	0	0	0	0	1	0	0	1	0	0	2	2	1
10007067	2018	1	2	60	154.9	59.9	24.9646	0	24.5	2.72	2.22	0	0	0	0	1	0	0	1	0	0	2	2	2
10007212	2018	1	2	59	152	57.7	24.974	0	25.9	3.01	2.28	0	0	1	0	1	0	0	1	0	0	2	2	2
10002636	2018	1	2	52	161.1	35.4	13.6399	0	20.7	3.07	2.31	0	0	0	0	1	0	0	0	0	0	2	2	2
10007209	2018	1	2	60	157.4	36.6	14.7731	1	21.3	2.89	1.81	0	1	0	0	1	0	0	0	0	0	2	2	2
10007520	2019	1	2	59	166.3	42.4	15.3314	1	17	2.32	1.97	1	0	0	0	0	0	0	0	0	0	2	2	2
10008451	2019	1	2	80	153.6	37.7	15.9793	0	19.6	1.78	1.53	1	0	1	0	0	0	0	0	0	0	1	2	2
10006099	2019	1	2	68	153.3	38.5	16.3824	0	24.5	2.7	2.02	0	0	1	0	1	0	0	1	0	1	1	2	1
10006551	2018	1	2	56	162.7	43.4	16.3951	0	24	2.75	2.07	0	0	0	0	0	0	0	0	0	0	2	2	2
10007426	2018	1	2	57	154.9	39.4	16.4208	0	24.4	2.7	2.18	0	0	0	0	1	0	0	0	0	0	2	2	1
10005967	2018	1	2	74	148.3	36.2	16.4599	0	21.9	2.29	1.82	0	0	0	0	0	0	0	1	0	0	2	2	2
10008452	2019	1	2	68	150.5	37.7	16.6444	1	24.3	1.88	1.43	1	0	0	0	1	0	0	0	0	0	2	2	1
10006850	2018	1	2	59	165.8	45.8	16.6608	0	26.5	3.12	2.99	0	0	0	0	0	0	0	0	0	0	2	2	2
10007626	2019	1	2	55	167	46.7	16.745	0	27.8	3.6	2.84	0	0	0	0	0	0	0	0	0	0	2	2	2
10007523	2019	1	2	56	159.4	42.6	16.7661	0	25	3.25	2.34	0	0	0	0	0	1	0	0	0	0	2	2	2
10004147	2018	1	2	59	149.3	37.4	16.7785	0	20.8	1.92	1.88	1	0	1	0	1	0	0	0	0	0	2	2	1
10007038	2018	1	2	51	157.9	41.9	16.8054	0	17.1	2.38	2.18	0	0	0	0	0	0	0	0	0	0	2	2	2
10005875	2018	1	2	68	153.4	39.7	16.871	0	22.8	3.21	2.72	0	0	1	0	0	0	0	0	0	0	1	2	2
10006214	2018	1	2	57	154.7	40.8	17.0482	0	27.1	3.19	2.35	0	0	1	0	0	0	0	0	0	0	2	2	2
10002523	2019	1	2	50	159.7	43.6	17.0953	0	29.7	2.23	1.75	1	0	0	0	0	0	0	1	0	0	2	2	2
10007421	2018	1	2	51	160.5	44.1	17.1194	0	-	2.61	2.28	0	0	1	0	0	0	0	0	0	0	2	2	2
10006256	2018	1	2	61	162.8	46	17.356	0	29.2	3.12	2.62	0	0	0	0	1	0	0	1	0	0	2	2	2
10007519	2019	1	2	52	149.5	38.8	17.36	0	20.4	2.13	1.76	0	0	0	0	0	0	0	0	0	0	2	2	2
10007486	2019	1	2	58	157.5	43.1	17.3747	0	22.6	3.28	2.48	0	0	0	0	1	0	0	1	0	0	2	2	2
10007838	2019	1	2	76	151.3	40.2	17.561	0	22.6	2.51	1.9	0	0	0	0	1	0	0	-	0	0	2	2	1
10007381	2018	1	2	70	152.4	40.8	17.5667	0	25.9	2.7	2.23	0	0	0	0	0	0	0	1	0	0	2	2	2
10006951	2018	1	2	65	163.8	47.4	17.6665	0	25.6	2.74	1.98	0	0	0	0	0	0	0	1	0	0	2	2	2
10007277	2018	1	2	83	147.6	38.6	17.718	1	16.2	1.36	1	1	0	1	0	1	0	0	1	0	0	1	2	1
10007513	2019	1	2	54	158.2	44.5	17.7806	0	-	3.35	2.95	0	0	0	0	0	0	0	0	0	0	2	2	2
10003105	2018	1	2	64	151.7	41	17.8161	0	23.1	2.1	2.11	0	0	0	0	1	0	0	0	0	0	2	2	1
10007683	2019	1	2	62	164.3	48.2	17.8555	0	28.2	2.48	2.13	0	0	0	0	1	0	0	1	0	0	2	2	2
10004725	2019	1	2	65	152.9	42	17.9653	0	-	2.53	1.88	0	0	0	0	1	0	0	1	0	0	2	2	2
10006235	2018	1	2	61	162.6	47.5	17.966	0	22	3.09	2.42	0	0	0	0	1	0	0	0	0	0	2	2	1
10004075	2018	1	2	56	159.6	45.8	17.9804	0	24.1	3.1	2.36	0	0	0	0	1	0	0	0	0	0	2	2	2
10005361	2019	1	2	62	156.7	44.2	18.0005	1	21.8	2.78	2.42	0	0	0	0	1	0	0	1	0	0	2	2	1
10007459	2018	1	2	70	153.4	42.4	18.0184	0	22.2	3.14	2.55	0	0	1	0	0	0	0	1	0	0	2	2	2
10007910	2019	1	2	71	151.5	41.4	18.0374	1	15.4	2.33	1.96	0	0	1	0	1	0	0	0	0	0	2	2	2
10007705	2019	1	2	50	151.6	41.5	18.0572	0	15.9	2.13	1.71	1	0	0	0	1	0	0	0	0	0	2	2	2
10004192	2018	1	2	57	152.1	41.9	18.1115	1	-	2.96	2.32	0	0	0	0	0	0	0	1	0	0	2	2	2
10006722	2018	1	2	78	161.5	47.3	18.1349	0	-	3.06	2.2	0	0	0	0	1	0	0	1	0	0	2	2	2
10000504	2018	1	2	74	147.9	39.7	18.1491	0	16.1	2.22	1.62	0	0	1	0	0	0	0	1	0	0	1	2	2
10004129	2019	1	2	50	167	50.8	18.2151	0	25.3	3.1	2.64	0	0	0	0	1	0	0	1	0	0	2	2	2
10006721	2018	1	2	55	151.7	42	18.2506	0	23.7	2.47	1.94	0	0	0	0	0	0	0	0	0	0	2	2	2
10007639	2019	1	2	54	153.9	43.4	18.3237	0	20.2	3.17	2.55	0	0	0	0	0	0	0	0	0	0	2	2	2
10006988	2018	1	2	63	153.3	43.1	18.3397	0	25	2.28	2.04	0	0	0	0	1	0	0	1	0	0	2	2	2
10007118	2018	1	2	68	152.1	42.5	18.3709	0	20.6	2.55	2.07	0	0	0	0	1	0	0	0	0	0	2	2	2
10002768	2019	1	2	66	148.1	40.3	18.3736	0	21.9	2.37	1.84	0	0	0	0	0	0	0	1	0	0	2	2	2
10002478	2018	1	2	55	149.9	41.3	18.3801	0	-	3.19	2.38	0	0	1	0	1	0	0	0	0	0	1	2	1
10005946	2018	1	2	55	164.2	49.7	18.4336	1	18	2.45	2.14	1	0	0	0	0	0	0	0	0	0	2	2	2
10007565	2019	1	2	51	154.1	43.8	18.4446	0	25	2.93	2.13	0	0	1	0	0	1	1	0	0	0	1	2	2
10007755	2019	1	2	63	151.7	42.5	18.4679	0	25.6	2.97	2.59	0	0	0	0	0	0	0	0	0	0	2	2	2
10008067	2019	1	2	55	159.1	46.8	18.4887	0	30.7	2.91	2.51	0	0	0	0	0	0	0	1	0	0	2	2	2
10005493	2018	1	2	64	158.1	46.3	18.5233	0	21.6	2.23	1.7	0	0	1	0	0	0	0	0	0	0	1	2	2
10005190	2019	1	2	52	158.8	46.9	18.5982	0	24.7	3.64	2.76	0	0	0	0	0	0	0	0	0	0	2	2	2
10005981	2019	1	2	66	164	50.1	18.6273	0	30.9	2.95	2.22	0	0	0	0	0	0	0	0	0	1	2	2	2
10004560	2019	1	2	56	158.7	47	18.6614	0	24.4	2.7	1.83	0	0	0	0	0	0	0	0	0	0	2	2	2
10004318	2018	1	2	68	159.9	47.8	18.6952	0	25.2	2.72	1.75	0	1	0	0	0	0	0	1	0	0	2	2	2
10007479	2019	1	2	64	159.4	47.6	18.734	0	6.7	1.91	1.41	1	0	0	0	0	1	0	0	0	0	2	2	2
10008037	2019	1	2	61	154.8	44.9	18.7372	0	21	3.21	2.62	0	0	0	0	0	0	0	0	0	0	2	2	2
10003638	2018	1	2	68	147.5	40.8	18.7532	0	-	2.89	2.1	0	0	0	0	1	0	0	1	0	0	2	2	2
10005477	2018	1	2	57	155.9	45.6	18.7617	0	22.6	2.13	2.1	1	0	0	0	0	0	0	0	0	0	2	2	2
10008219	2019	1	2	58	163.9	50.5	18.7989	0	21.9	3.26	2.5	0	0	0	0	0	0	0	0	0	0	2	2	2
10006582	2018	1	2	66	149.1	41.9	18.8477	0	23.5	2.51	2.12	0	0	0	0	0	0	0	1	0	0	2	2	2
10004261	2019	1	2	53	158.4	47.3	18.8517	0	19.4	2.98	2.13	0	0	0	0	0	0	1	0	0	0	2	2	2
10007171	2018	1	2	52	164.1	50.9	18.9017	0	27.5	2.88	2.54	0	0	1	0	0	0	0	0	0	0	2	2	2
10008151	2019	1	2	59	161.9	49.6	18.9229	0	26.1	2.65	2.03	0	0	0	0	1	0	0	0	0	0	2	2	1
10006181	2018	1	2	58	158.7	47.9	19.0187	0	22.8	3.36	2.62	0	0	0	0	1	0	0	0	0	0	2	2	1
10007257	2018	1	2	62	153.2	44.7	19.0454	0	20.4	2.7	1.97	0	0	0	0	0	0	1	0	0	0	2	2	2
10008466	2019	1	2	57	156.2	46.6	19.0996	0	24.9	3.03	2.43	0	0	0	0	0	0	0	0	0	0	2	2	2
10007197	2018	1	2	64	155	45.9	19.1051	0	25.9	2.62	2.19	0	0	0	0	1	0	1	1	0	0	2	2	2
10007275	2018	1	2	67	151.2	43.7	19.1152	1	22.9	2.07	1.73	0	0	1	0	0	0	0	0	0	0	2	2	2
10006213	2018	1	2	66	159.6	48.7	19.1189	0	21.4	3.01	2.44	0	0	1	0	0	0	0	1	0	0	1	2	2
10008239	2019	1	2	64	162.7	50.7	19.1528	0	29.1	2.74	2.31	0	0	0	0	0	0	0	0	0	0	2	2	2
10006687	2018	1	2	53	158.4	48.2	19.2104	0	22.8	2.69	2.22	0	0	0	0	0	0	0	0	0	0	2	2	2
10006678	2018	1	2	71	157	47.4	19.23	0	21.5	2.92	2.27	0	0	0	0	1	0	0	1	0	1	2	2	1
10001068	2019	1	2	76	147.2	41.7	19.2451	0	25.1	2.09	1.74	0	0	0	0	1	0	0	0	0	0	2	2	1
10002527	2019	1	2	69	153.2	45.6	19.4289	1	20.1	2.37	1.91	0	0	0	0	0	0	0	0	0	0	2	2	2
10008266	2019	1	2	65	150.4	44	19.4517	1	26.5	3.08	2.25	0	0	1	0	1	0	0	0	0	0	1	2	1
10007366	2018	1	2	55	165.2	53.1	19.4569	0	27.6	3.25	2.3	0	0	0	0	1	0	0	0	0	0	2	2	2
10006057	2018	1	2	57	152.5	45.3	19.4786	0	17.8	2.64	2.1	0	0	0	0	0	0	0	1	0	0	2	2	2
10004300	2018	1	2	55	158.6	49	19.48	0	21.6	4.05	2.9	0	0	0	0	0	0	0	0	0	0	2	2	2
10000037	2018	1	2	50	159.8	49.8	19.5018	0	26.3	3.04	2.53	0	0	0	0	0	0	0	1	0	0	2	2	2
10007397	2018	1	2	65	150.7	44.3	19.5064	0	13.1	2.35	1.78	0	0	0	0	1	0	0	0	0	0	2	2	2
10000633	2018	1	2	53	167.3	54.7	19.5432	0	25	3.21	2.57	0	0	0	0	0	0	0	0	0	0	2	2	2
10006380	2018	1	2	50	166.8	54.5	19.5886	0	29.1	3.42	2.74	0	0	0	0	0	0	0	0	0	0	2	2	2
10006254	2018	1	2	54	152.9	45.9	19.6335	0	26.9	3.2	2.74	0	0	1	0	1	0	0	0	0	0	2	2	2
10003960	2018	1	2	59	154.1	46.8	19.7079	0	26.8	2.73	2.53	0	0	0	0	0	0	0	0	0	0	2	2	2
10007198	2018	1	2	60	155.7	47.8	19.7174	1	23.1	2.87	2.31	0	0	0	0	1	0	0	0	0	0	2	2	2
10008106	2019	1	2	58	166.7	54.8	19.7201	0	37.5	3.05	2.27	0	0	0	0	1	0	0	0	0	0	2	2	2
10003339	2018	1	2	63	161.8	51.7	19.7485	0	-	3.34	2.6	0	0	0	0	0	0	0	0	0	0	2	2	2
10007045	2018	1	2	73	152.9	46.2	19.7618	0	18.6	2.21	1.83	0	0	0	0	1	0	1	0	0	0	2	2	1
10006002	2019	1	2	72	161	51.3	19.7909	0	-	3.53	2.72	0	0	0	0	1	0	0	0	-	0	2	2	1
10006987	2018	1	2	64	156	48.2	19.806	1	8	2.35	1.88	0	0	1	0	0	0	0	0	0	0	2	2	2
10002700	2019	1	2	73	149.8	44.5	19.8306	0	25.3	2.29	2	0	0	0	0	1	0	0	1	0	0	2	2	2
10002331	2018	1	2	54	151.6	45.6	19.8411	0	15	2.95	2.17	0	0	0	0	0	0	0	0	0	0	2	2	2
10006723	2018	1	2	71	146.5	42.7	19.8954	1	22.6	2.64	1.95	0	0	0	0	0	0	0	0	0	0	2	2	2
10002470	2019	1	2	53	161	51.6	19.9066	0	28.8	3.59	2.57	0	0	0	0	1	0	1	1	0	0	2	2	1
10005582	2018	1	2	57	157.8	49.6	19.919	1	27.8	3.26	2.18	0	0	0	0	1	0	0	0	0	0	2	2	2
10000088	2018	1	2	52	158.7	50.2	19.932	0	22.9	3.2	2.54	0	0	0	0	0	0	0	0	0	1	2	2	2
10007473	2019	1	2	54	150.8	45.4	19.9643	0	22.9	2.72	2.17	0	0	1	0	1	0	0	0	0	0	2	2	2
10004146	2018	1	2	61	172	59.1	19.977	1	28.8	3.62	2.47	0	0	0	0	1	1	0	0	0	0	2	2	2
10007259	2018	1	2	75	154.7	47.9	20.015	1	22.6	2.2	1.97	0	0	1	0	1	0	0	0	0	0	1	2	1
10004330	2018	1	2	62	159.9	51.2	20.025	0	24.3	2.87	2.15	0	0	0	0	0	0	0	1	0	0	2	2	2
10006902	2018	1	2	63	155.6	48.6	20.0732	0	27.6	3.13	2.33	0	0	0	0	0	0	0	1	0	0	2	2	2
10007211	2018	1	2	50	157.1	49.6	20.0969	0	23.9	3.47	2.79	0	0	0	0	0	0	0	1	0	0	2	2	2
10002382	2019	1	2	59	156.3	49.2	20.1394	0	20	2.84	2.74	0	0	0	0	0	0	0	0	0	0	2	2	2
10007233	2018	1	2	70	142.1	40.7	20.1561	0	15	1.98	1.57	0	0	0	0	1	0	0	0	0	0	2	2	2
10004727	2019	1	2	74	145.7	42.8	20.1616	0	17.1	2.32	1.8	0	0	0	0	1	0	0	1	0	0	2	2	2
10008352	2019	1	2	53	160.1	51.7	20.1701	0	23.8	2.78	2.33	0	0	0	0	0	0	0	1	0	0	2	2	2
10007093	2018	1	2	78	154.2	48	20.187	0	17.7	2.35	1.45	0	1	0	0	1	0	0	1	0	0	2	2	1
10007750	2019	1	2	53	161.5	52.8	20.2437	0	15.9	3.01	2.67	0	0	0	0	0	0	0	0	0	0	2	2	2
10007665	2019	1	2	50	164.3	54.7	20.2634	0	28.8	3.88	3.01	0	0	0	0	0	0	0	1	0	0	2	2	2
10006223	2018	1	2	70	150.2	45.8	20.3014	1	22.4	2.26	1.78	0	0	1	0	0	0	0	1	0	0	2	2	2
10008267	2019	1	2	61	155.6	49.2	20.321	0	16.3	3.31	2.52	0	0	1	0	1	0	0	0	0	0	2	2	2
10007321	2018	1	2	84	151.4	46.6	20.3298	0	19.1	2.78	1.98	0	0	0	0	0	0	0	1	0	0	2	2	2
10002023	2018	1	2	66	154.6	48.6	20.3337	1	24.4	2.72	2.06	0	0	0	0	0	0	0	0	0	0	2	2	2
10006409	2018	1	2	72	148	44.6	20.3616	0	-	2.95	1.97	0	0	0	0	0	0	0	0	0	0	2	2	2
10006065	2018	1	2	50	163.5	54.5	20.3874	0	26.8	3.37	2.82	0	0	0	0	1	0	0	0	0	0	2	2	2
10007172	2018	1	2	70	145.9	43.4	20.3882	0	18.9	3.17	2.44	0	0	1	0	1	0	0	0	0	0	1	2	2
10007499	2019	1	2	56	164.6	55.3	20.4111	0	19.4	3.16	2.37	0	0	1	0	0	0	0	0	0	0	1	2	2
10005613	2018	1	2	75	148.4	45	20.4336	0	22.1	2.52	1.97	0	0	1	0	0	0	0	0	0	0	2	2	2
10008286	2019	1	2	66	152.3	47.4	20.4352	1	27.9	2.43	1.81	0	0	0	0	0	0	0	0	0	0	2	2	2
10000178	2018	1	2	62	159.5	52	20.4401	0	27.3	3.14	2.19	0	0	0	0	0	0	0	0	0	0	2	2	2
10004621	2019	1	2	65	160	52.4	20.4688	0	-	3.23	2.53	0	0	0	0	1	0	0	0	0	0	2	2	2
10004459	2018	1	2	71	144	42.5	20.4958	0	21.9	2.43	2.13	0	0	0	0	1	0	0	1	0	0	2	2	1
10006950	2018	1	2	59	149.9	46.1	20.5162	1	24.7	2.93	2	0	0	0	0	0	0	0	0	0	0	2	2	2
10000271	2018	1	2	58	160.1	52.6	20.5212	0	32.9	3.42	3.05	0	0	0	0	0	0	0	1	0	0	2	2	2
10008401	2019	1	2	76	151.6	47.2	20.5373	0	17.9	2.12	1.66	0	0	0	0	0	0	0	1	0	0	2	2	2
10000202	2018	1	2	53	157.1	50.7	20.5426	0	25.1	2.88	2.03	0	0	0	0	0	0	0	0	0	0	2	2	2
10007809	2019	1	2	64	153	48.2	20.5904	0	23.8	2.24	1.7	0	0	0	0	1	0	0	0	0	0	2	2	2
10005650	2018	1	2	51	165.5	56.5	20.6278	0	27.4	3.7	2.69	0	0	0	0	0	0	0	0	0	0	2	2	2
10005520	2018	1	2	58	157	50.9	20.6499	0	29.1	2.91	2.08	0	0	0	0	0	0	1	1	0	0	2	2	2
10002343	2018	1	2	67	149.4	46.1	20.6538	0	30.1	2.7	1.9	0	1	1	0	1	0	0	0	0	0	1	2	1
10008405	2019	1	2	54	158.2	51.7	20.6575	0	19.3	2.73	2.32	0	0	1	0	0	0	0	0	0	0	2	2	2
10003203	2019	1	2	60	151.3	47.3	20.6625	0	27	3.49	2.5	0	0	1	0	1	0	0	1	0	0	2	2	2
10006596	2018	1	2	69	146.4	44.3	20.6691	1	19.3	2.41	1.82	0	0	1	0	0	0	0	1	0	0	1	2	2
10007839	2019	1	2	66	156.3	50.5	20.6716	0	24.1	3.02	1.86	0	1	0	0	1	0	0	0	0	0	2	2	1
10004191	2018	1	2	52	156.7	50.9	20.7291	0	23.8	2.63	1.89	0	0	0	0	0	0	0	0	0	0	2	2	2
10003720	2018	1	2	54	166.9	57.8	20.7499	0	25.4	2.62	2.07	0	0	0	0	0	0	0	0	0	0	2	2	2
10006989	2018	1	2	74	143.6	42.8	20.7556	0	19.6	2.4	1.85	0	0	0	0	1	0	0	1	0	0	2	2	2
10007783	2019	1	2	67	150.2	46.9	20.789	1	21.1	2.31	1.61	0	1	0	0	0	0	0	0	0	0	2	2	2
10008313	2019	1	2	54	163.5	55.6	20.7988	0	24.4	3.38	2.7	0	0	0	0	0	0	0	1	0	0	2	2	2
10004634	2018	1	2	70	152.7	48.5	20.8	0	16.5	2.2	1.7	0	0	0	0	1	0	0	0	0	0	2	2	2
10004086	2018	1	2	64	144.1	43.2	20.8044	0	23	2.31	1.79	0	0	0	0	1	0	0	0	0	0	2	2	2
10007558	2019	1	2	56	159.1	52.7	20.8195	0	26.6	3.24	2.39	0	0	0	0	0	0	0	0	0	0	2	2	2
10006379	2018	1	2	59	159.8	53.2	20.8333	1	26.9	3.38	2.53	0	0	0	0	0	0	0	0	0	0	2	2	2
10002344	2018	1	2	53	159.8	53.2	20.8333	0	30.3	2.87	2.17	0	0	0	0	0	0	0	0	0	0	2	2	2
10006272	2018	1	2	55	162.3	55.1	20.9177	0	24.3	2.64	2.53	0	0	0	0	1	0	0	0	0	0	2	2	1
10007867	2019	1	2	60	155.3	50.5	20.9386	0	20	2.84	2.3	0	0	1	0	1	0	0	0	0	0	1	2	1
10005262	2019	1	2	66	151.9	48.5	21.0197	0	21.6	2.1	1.4	0	1	0	0	0	0	0	0	0	0	2	2	2
10002953	2018	1	2	51	152.6	49	21.042	0	26.5	3.72	2.57	0	1	0	0	0	0	0	0	0	0	2	2	2
10007034	2018	1	2	66	139.9	41.2	21.0505	1	20.7	2.17	1.61	0	0	0	0	1	0	0	0	0	0	2	2	2
10006101	2018	1	2	62	157.6	52.3	21.0566	0	28.7	2.83	2.32	0	0	0	0	1	0	0	0	0	0	2	2	1
10008402	2019	1	2	64	154.4	50.3	21.0996	0	17.6	2.63	2.02	0	0	0	0	0	0	0	1	0	0	2	2	2
10007234	2018	1	2	63	164.2	56.9	21.1041	0	23.2	3.17	2.54	0	0	1	0	0	0	1	1	0	0	2	2	2
10007488	2019	1	2	56	155.9	51.3	21.1069	0	-	2.68	2.17	0	0	0	0	0	0	0	1	0	0	2	2	2
10007065	2018	1	2	59	149.8	47.4	21.123	1	-	2.82	2.09	0	0	0	0	1	0	0	0	0	0	2	2	1
10007351	2018	1	2	65	161.8	55.3	21.1236	0	27.2	3.14	2.43	0	0	0	0	0	0	0	1	0	0	2	2	2
10006684	2018	1	2	68	161.4	55.1	21.1517	0	28.4	2.91	2.35	0	0	1	0	1	0	0	1	0	0	1	2	1
10006234	2018	1	2	57	157.4	52.5	21.1909	0	23.3	3.05	2.39	0	0	0	0	1	0	0	0	0	0	2	2	2
10006549	2018	1	2	59	159.9	54.2	21.1984	0	25.7	2.6	1.98	0	0	1	0	0	0	0	0	0	0	1	2	2
10006255	2018	1	2	56	147.9	46.4	21.212	0	23.8	2.75	2.07	0	0	0	0	1	0	0	1	0	0	2	2	2
10004942	2018	1	2	51	159.1	53.8	21.2541	0	28.5	3.65	2.85	0	0	0	0	0	0	0	0	0	0	2	2	2
10003038	2018	1	2	66	152.9	49.7	21.2589	1	32.3	3.19	2.53	0	0	0	0	0	0	0	0	0	0	2	2	2
10005888	2018	1	2	75	141.7	42.7	21.2661	0	24.7	2.15	1.82	0	0	0	0	0	0	0	1	1	0	2	2	2
10007066	2018	1	2	70	149.2	47.4	21.2932	1	18.3	2.33	1.86	0	0	1	0	1	0	0	0	0	0	1	2	2
10007625	2019	1	2	57	157	52.5	21.299	0	25.2	2.91	2.27	0	0	1	0	0	0	1	0	0	0	2	2	2
10007380	2018	1	2	59	164.6	57.8	21.3338	0	28.5	2.59	1.85	0	0	1	0	1	0	0	0	0	0	2	2	2
10003823	2018	1	2	55	157	52.6	21.3396	0	-	3.73	2.98	0	0	1	0	1	0	0	0	0	0	1	2	2
10005490	2018	1	2	60	151.8	49.2	21.3512	0	27.2	3	2.32	0	0	1	0	1	0	0	1	0	0	2	2	1
10002525	2018	1	2	53	157.7	53.1	21.3516	0	28.8	3.31	2.64	0	0	0	0	1	0	0	0	0	0	2	2	2
10003767	2018	1	2	56	159.6	54.4	21.3566	0	30.4	2.96	2.31	0	0	0	0	1	0	0	0	0	0	2	2	1
10006340	2018	1	2	59	152.7	49.8	21.3575	0	22.7	2.66	2.09	0	0	0	0	0	0	0	0	0	0	2	2	2
10006222	2018	1	2	56	153.5	50.4	21.3901	0	22.4	2.94	2.48	0	0	0	0	1	0	0	0	0	0	2	2	1
10007925	2019	1	2	65	150.1	48.2	21.3937	0	22.8	3.16	2.25	0	0	0	0	1	0	0	0	1	0	2	2	1
10007208	2018	1	2	55	153.8	50.7	21.4336	0	23.7	2.98	1.8	0	1	0	0	1	0	1	0	0	0	2	2	2
10007386	2018	1	2	72	153.4	50.5	21.4605	0	22.1	2.44	1.69	0	0	1	0	1	0	0	1	0	0	1	2	1
10007161	2018	1	2	60	155.8	52.2	21.5048	1	23.2	2.34	1.85	0	0	0	0	1	0	0	0	0	0	2	2	2
10004458	2018	1	2	54	157.2	53.3	21.5686	0	21.3	3.08	2.35	0	0	0	0	0	0	0	0	0	0	2	2	2
10005885	2018	1	2	71	149.7	48.4	21.5974	1	20	1.94	1.51	0	0	0	0	1	0	0	0	0	0	2	2	1
10008311	2019	1	2	75	154.7	51.7	21.6028	1	22.1	2.65	1.95	0	0	0	0	1	0	0	0	0	0	2	2	1
10005701	2018	1	2	52	158.1	54	21.6038	0	25.3	3.17	2.54	0	0	0	0	0	0	0	1	0	0	2	2	2
10007014	2018	1	2	53	162.1	56.8	21.6163	0	24.3	4.1	3.29	0	0	0	0	0	1	0	0	0	0	2	2	2
10007495	2019	1	2	55	160.2	55.5	21.6256	1	21.9	2.72	2.23	0	0	0	0	0	0	0	0	0	0	2	2	2
10004233	2018	1	2	72	149.6	48.5	21.671	0	23.8	2.37	1.52	0	1	1	0	1	0	0	1	0	0	2	2	2
10007063	2018	1	2	55	164.6	58.8	21.7029	0	26.8	3.67	2.71	0	0	1	0	0	0	0	0	0	1	2	2	2
10007227	2018	1	2	61	158.1	54.3	21.7238	1	23.4	2.6	2.07	0	0	1	0	1	0	0	0	0	0	2	2	2
10006120	2018	1	2	68	153.2	51	21.7296	0	24.9	2.65	1.76	0	1	0	0	1	0	0	0	0	0	2	2	2
10007258	2018	1	2	65	158.6	54.7	21.7461	0	24	2.89	2.23	0	0	1	0	1	0	0	1	0	0	1	2	2
10000173	2018	1	2	65	153.1	51	21.758	0	21.5	2.47	1.91	0	0	0	0	1	0	0	0	0	0	2	2	1
10004362	2018	1	2	66	141	43.3	21.7796	1	-	2.51	1.82	0	0	0	0	0	0	0	1	0	0	2	2	2
10007235	2018	1	2	57	158.9	55	21.7829	0	-	2.24	1.59	1	1	1	0	1	1	0	0	0	0	2	2	2
10006952	2018	1	2	59	151.2	49.8	21.7834	0	30.6	2.73	2.31	0	0	1	0	1	0	0	0	0	0	2	2	2
10002939	2018	1	2	61	154.5	52	21.7844	0	16	2.91	2.18	0	0	0	0	0	0	0	0	0	0	2	2	2
10000932	2019	1	2	69	153.1	51.1	21.8007	0	25.1	2.4	1.72	0	1	0	0	1	0	0	0	0	0	2	2	2
10007866	2019	1	2	52	158.5	54.9	21.8531	1	25	3.6	2.79	0	0	0	0	0	0	0	0	0	0	2	2	2
10007388	2018	1	2	62	151.2	50	21.8709	0	19.7	2.57	1.9	0	0	0	0	1	0	0	0	0	0	2	2	2
10004123	2019	1	2	61	163	58.2	21.9052	0	25.3	3.1	2.5	0	0	0	0	0	0	0	1	0	0	2	2	2
10004122	2018	1	2	63	158.1	54.8	21.9238	0	22.9	2.7	2.37	0	0	0	0	0	0	0	0	0	0	2	2	2
10003120	2018	1	2	59	162.3	57.8	21.9427	0	26.2	3.13	2.12	0	0	0	0	0	0	0	0	0	0	2	2	2
10002570	2018	1	2	52	148.5	48.4	21.9479	0	22.4	3.01	2.37	0	0	0	0	0	0	0	0	0	0	2	2	2
10006406	2018	1	2	59	143.5	45.2	21.95	0	17	2.43	1.88	0	0	1	0	0	1	0	1	0	0	2	2	2
10007993	2019	1	2	59	158.7	55.3	21.9569	1	22.5	1.83	1.6	1	0	1	0	0	0	0	1	0	0	2	2	2
10004302	2019	1	2	64	147.5	47.8	21.9707	0	16.4	2.23	1.6	0	0	1	0	0	0	1	1	0	0	2	2	2
10004130	2018	1	2	53	152.9	51.4	21.9861	0	26.6	3.37	2.58	0	0	0	0	1	0	0	0	0	0	2	2	2
10001297	2018	1	2	60	157.4	54.5	21.9982	1	21.6	2.84	2.35	0	0	1	0	1	0	0	0	0	0	2	2	2
10004363	2018	1	2	73	156.1	53.7	22.0378	0	24.7	2.44	1.75	0	0	1	0	1	0	0	0	0	0	2	2	1
10007122	2018	1	2	67	153	51.6	22.0428	1	25	2.22	1.58	0	0	0	0	1	0	0	0	0	1	2	2	1
10005845	2018	1	2	62	167.4	61.8	22.0535	0	24.4	3.34	2.58	0	0	1	0	1	0	0	1	0	0	2	2	1
10000172	2018	1	2	63	153.8	52.2	22.0677	1	20.3	2.76	2.05	0	0	0	0	1	0	0	0	0	0	2	2	2
10006856	2018	1	2	69	141.2	44	22.069	0	23.8	1.99	1.35	0	1	1	0	1	0	0	1	0	0	1	2	1
10006550	2018	1	2	50	152.9	51.6	22.0716	0	20.9	2.24	1.85	1	0	0	0	1	0	0	0	0	0	2	2	2
10002556	2018	1	2	59	159.7	56.3	22.0749	0	24.1	2.5	1.98	0	0	1	0	0	0	0	1	0	0	1	2	2
10000328	2018	1	2	52	162	58	22.1003	0	25	3.39	2.63	0	0	0	0	0	0	0	0	0	0	2	2	2
10007609	2019	1	2	77	150.4	50	22.1042	1	18.5	2.45	1.62	0	1	1	0	0	0	0	1	0	0	1	2	2
10005577	2018	1	2	52	153.6	52.2	22.1252	0	22.8	3.01	2.25	0	0	1	0	0	0	0	0	0	0	2	2	2
10007016	2018	1	2	61	151.8	51	22.1323	1	25.7	2.31	1.68	0	0	1	0	0	0	0	1	0	0	2	2	2
10003103	2018	1	2	58	157.3	54.8	22.1474	0	18.5	2.69	2.29	0	0	0	0	1	0	1	0	0	0	2	2	2
10003771	2018	1	2	59	156	53.9	22.1483	0	26.4	3.28	2.65	0	0	0	0	0	0	0	0	1	0	2	2	2
10007117	2018	1	2	67	147.8	48.4	22.1563	0	17.6	2.81	2.06	0	0	1	0	0	1	1	0	0	0	1	2	2
10006901	2018	1	2	57	149.9	49.8	22.1629	0	26.6	2.61	2.16	0	0	0	0	1	0	0	0	0	0	2	2	2
10008294	2019	1	2	65	148.5	48.9	22.1746	1	21.9	2.36	1.7	0	0	0	0	0	0	0	1	0	0	2	2	2
10008467	2019	1	2	62	151.3	50.8	22.1915	0	22.2	2.38	2.03	0	0	1	0	1	0	0	1	0	0	1	2	2
10000498	2018	1	2	68	155.5	53.7	22.2082	0	26.3	3.11	2.16	0	0	0	0	1	0	0	1	0	0	2	2	1
10008353	2019	1	2	72	153	52	22.2137	0	16	2.95	2.09	0	0	1	0	1	0	0	1	0	0	1	2	1
10005513	2019	1	2	68	164.7	60.3	22.2295	0	-	2.59	1.94	0	0	0	0	0	0	0	0	0	0	2	2	2
10008140	2019	1	2	64	154.8	53.3	22.2426	0	24.2	2.88	2.16	0	0	1	0	1	0	0	0	0	0	2	2	1
10003962	2019	1	2	67	150	50.1	22.2667	0	19.7	2.3	1.8	0	0	0	0	1	0	0	1	0	0	2	2	2
10007365	2018	1	2	63	152.6	51.9	22.2873	0	30.9	3.15	2.18	0	0	1	0	1	0	0	1	0	0	1	2	2
10007456	2018	1	2	54	153.6	52.6	22.2948	0	22.1	2.8	2.16	0	0	0	0	1	0	0	1	0	0	2	2	2
10006882	2018	1	2	74	156.6	54.8	22.3459	1	26	2.61	1.57	0	1	1	0	0	0	0	1	0	0	2	2	2
10006273	2018	1	2	54	148.2	49.1	22.3555	0	23.5	2.29	1.92	0	0	0	0	0	0	1	0	0	0	2	2	2
10008264	2019	1	2	67	151.4	51.4	22.4239	0	24.3	2.87	2.12	0	0	1	0	1	0	0	0	0	0	1	2	2
10001088	2019	1	2	72	148.6	49.6	22.4618	0	25.3	2.69	1.97	0	0	0	0	1	0	0	1	0	0	2	2	2
10007395	2018	1	2	56	157	55.4	22.4756	0	23.8	2.68	2.22	0	0	1	0	1	0	0	0	0	0	2	2	2
10006204	2018	1	2	64	148.3	49.5	22.5073	0	-	2.64	1.95	0	0	1	0	1	0	0	0	0	0	1	2	1
10007199	2018	1	2	75	148.4	49.6	22.5224	0	20.7	2.59	1.97	0	0	0	0	1	0	0	1	0	0	2	2	1
10000653	2018	1	2	57	157.5	55.9	22.5346	0	20.4	3.11	2.32	0	0	0	0	0	0	0	0	0	0	2	2	2
10007352	2018	1	2	71	157.2	55.7	22.5398	0	16	2.16	1.95	0	0	0	0	1	0	0	0	0	0	2	2	1
10006500	2018	1	2	60	150.1	50.8	22.5477	0	25.6	2.84	2.12	0	0	1	0	1	1	1	1	0	0	1	2	1
10005342	2018	1	2	54	155.6	54.6	22.5514	0	23.8	2.46	1.91	0	0	0	0	0	0	0	0	0	0	2	2	2
10007173	2018	1	2	50	168.4	64	22.5681	0	27.8	3.65	3.37	0	0	0	0	0	0	0	0	0	0	2	2	2
10006206	2018	1	2	82	138.9	43.6	22.5986	1	18	1.64	1.37	0	0	0	0	1	0	0	0	0	0	2	2	1
10005935	2018	1	2	69	152.4	52.5	22.6042	0	24.7	3.13	2.22	0	0	0	0	0	0	0	1	0	0	2	2	2
10000253	2018	1	2	59	154.4	53.9	22.6097	0	24	3.01	1.98	0	1	0	0	1	1	0	1	0	0	2	2	2
10006359	2018	1	2	50	158.2	56.7	22.6553	0	26.9	2.82	2.29	0	0	0	0	1	0	0	1	0	0	2	2	2
10006503	2018	1	2	56	157.5	56.2	22.6556	0	28.1	3.04	2.48	0	0	1	0	1	0	0	0	0	0	2	2	2
10007487	2019	1	2	58	156.9	55.9	22.7073	0	25.5	3.57	2.37	0	1	0	0	0	0	0	0	0	0	2	2	2
10006271	2018	1	2	62	151.6	52.2	22.7129	0	21.6	2.15	1.71	0	0	0	0	1	0	0	0	0	0	2	2	2
10008295	2019	1	2	66	156	55.3	22.7235	0	29	3.42	2.58	0	0	0	0	1	0	0	0	0	0	2	2	2
10007335	2018	1	2	71	147.7	49.6	22.7363	1	20.2	2.36	1.56	0	1	0	0	0	0	0	0	0	0	2	2	2
10007546	2019	1	2	58	145.1	47.9	22.751	0	16.7	2.25	1.78	0	0	1	0	1	0	0	1	1	0	1	2	1
10003104	2018	1	2	53	168.2	64.6	22.8339	0	28.3	3.36	2.53	0	0	0	0	1	0	0	0	0	0	2	2	2
10004851	2018	1	2	59	152.3	53.2	22.9357	0	26.8	3.01	2.3	0	0	0	0	1	0	0	0	0	0	2	2	2
10007610	2019	1	2	59	156.5	56.2	22.946	0	25.3	3.59	2.71	0	0	1	0	0	0	0	1	1	0	2	2	2
10007837	2019	1	2	62	143.1	47	22.9519	1	19.1	2.03	1.54	0	0	0	0	0	0	0	0	0	0	2	2	2
10007641	2019	1	2	62	149.2	51.1	22.9553	0	23	2.88	2.31	0	0	1	0	1	0	0	1	0	0	2	2	2
10006686	2018	1	2	73	146.5	49.3	22.9706	1	22.7	2.24	1.69	0	0	0	0	1	0	0	0	0	0	2	2	2
10004429	2019	1	2	62	161.6	60	22.9757	1	23.2	2.88	2.09	0	0	0	0	0	0	0	0	0	0	2	2	2
10008240	2019	1	2	61	151.4	52.7	22.9911	0	23.4	2.55	2.2	0	0	1	0	1	0	0	0	0	0	2	2	2
10004212	2019	1	2	63	158.8	58.1	23.0396	0	-	2.86	1.94	0	0	0	0	1	1	1	0	0	0	2	2	2
10004635	2019	1	2	70	149.6	51.6	23.0561	0	27.6	2.58	2.06	0	0	0	0	1	0	0	1	0	0	2	2	1
10007044	2018	1	2	59	160.6	59.5	23.0688	0	27.7	2.72	1.94	0	0	0	0	1	0	0	0	0	0	2	2	1
10006189	2018	1	2	61	154.4	55	23.0711	0	19.9	2.87	2.48	0	0	1	0	0	0	0	0	0	0	2	2	2
10007256	2018	1	2	61	156.9	56.8	23.0729	1	24.1	2.76	2.08	0	0	1	0	0	0	0	0	0	0	2	2	2
10004943	2019	1	2	50	167.7	64.9	23.077	0	30.4	3.98	2.43	0	1	1	0	0	0	0	1	0	0	2	2	2
10005922	2018	1	2	59	153.6	54.5	23.1001	0	25	2.5	1.86	0	0	0	0	0	0	1	1	0	0	2	2	2
10004488	2018	1	2	80	149.6	51.9	23.1902	0	18.1	2.18	1.77	0	0	0	0	1	0	0	0	0	0	2	2	1
10005829	2018	1	2	66	152.1	53.7	23.2122	0	22.2	2.69	1.85	0	0	0	0	1	0	0	1	0	0	2	2	2
10007035	2018	1	2	57	151.7	53.5	23.2478	0	22.4	2.71	2.15	0	0	0	0	1	0	0	1	0	0	2	2	1
10005165	2018	1	2	63	150.2	52.5	23.2712	0	26.5	2.95	2.28	0	0	1	0	0	0	0	1	0	0	2	2	2
10005984	2018	1	2	65	152.9	54.5	23.3121	1	-	2.14	1.19	0	1	0	0	1	0	0	1	0	0	2	2	1
10004606	2018	1	2	59	160	59.7	23.3203	0	25.1	3.66	2.94	0	0	0	0	1	0	0	0	0	0	2	2	2
10005387	2018	1	2	64	156.4	57.1	23.3433	0	27.4	2.52	1.9	0	0	1	0	0	0	0	1	0	0	2	2	2
10007320	2018	1	2	63	153.2	54.8	23.3487	0	27.5	3.17	2.15	0	0	0	0	1	0	0	0	0	0	2	2	2
10000086	2018	1	2	76	148.6	51.6	23.3675	0	10.1	1.8	1.66	0	0	1	0	1	0	0	0	0	1	1	2	2
10007353	2018	1	2	63	161.3	60.8	23.3687	0	27.5	2.96	2.4	0	0	1	0	0	0	1	0	0	0	1	2	2
10006341	2018	1	2	70	151.3	53.5	23.3709	0	22.5	3.26	2.19	0	0	1	0	1	0	0	1	0	0	1	2	1
10007425	2018	1	2	67	152.5	54.4	23.3916	0	22.5	3.11	2.2	0	0	0	0	1	0	0	0	0	0	2	2	2
10003119	2019	1	2	65	150.8	53.2	23.3942	0	24	3.06	2.22	0	0	0	0	1	0	0	1	0	0	2	2	1
10007116	2018	1	2	63	157.3	57.9	23.4003	0	31.6	2.52	2.23	0	0	0	0	1	0	0	0	0	0	2	2	1
10006083	2019	1	2	70	152.7	54.7	23.459	1	19	2.98	2.25	0	0	1	0	1	0	0	1	0	0	1	2	1
10007299	2018	1	2	84	156.5	57.5	23.4768	1	15.4	2.74	2.29	0	0	1	0	1	0	0	0	0	0	1	2	1
10007276	2018	1	2	66	156.9	57.8	23.4791	1	17.1	2.37	1.72	0	0	0	0	0	0	0	0	0	0	2	2	2
10006407	2018	1	2	76	149	52.2	23.5125	1	19.4	2.28	1.48	0	0	1	0	0	0	0	1	0	0	1	2	2
10008327	2019	1	2	58	151.8	54.2	23.521	0	28	2.88	2.26	0	0	0	0	1	0	0	0	0	0	2	2	2
10007387	2018	1	2	77	149.5	52.6	23.5344	1	14	1.91	1.63	0	0	1	0	0	0	0	1	1	0	1	2	2
10007162	2018	1	2	69	154.2	56	23.5515	1	24.4	2.99	2.04	0	0	0	0	1	1	-	0	0	0	2	2	2
10006253	2018	1	2	67	151.7	54.2	23.552	0	23.4	2.99	2.06	0	0	0	0	1	0	0	1	0	0	2	2	2
10002560	2018	1	2	54	163.2	62.8	23.5787	0	20.3	3.44	2.75	0	0	0	0	1	0	0	0	0	0	2	2	1
10005827	2019	1	2	51	154	56	23.6128	0	20.6	2.82	2.25	0	0	1	0	0	0	0	1	0	0	1	2	2
10006343	2018	1	2	76	148.5	52.1	23.6257	1	15.4	1.96	1.72	0	0	1	0	1	0	0	0	0	0	1	2	1
10000312	2018	1	2	64	155.7	57.3	23.6362	0	24.3	1.81	1.35	1	0	1	0	1	0	0	0	0	0	2	2	2
10007909	2019	1	2	72	159.9	60.5	23.6624	0	28.5	2.63	1.83	0	0	1	0	1	0	0	0	0	0	1	2	1
10007160	2018	1	2	63	153.1	55.6	23.7205	1	21.8	2.58	1.92	0	0	1	0	0	0	0	0	0	0	2	2	2
10007534	2019	1	2	50	153.7	56.1	23.7473	0	22.4	2.57	1.99	0	0	1	0	1	0	0	0	0	0	1	2	1
10006653	2018	1	2	68	157.5	59	23.7843	1	25.3	3.21	2.55	0	0	1	0	1	0	0	0	0	0	1	2	2
10000009	2019	1	2	54	157	58.7	23.8144	0	28.4	2.77	2.08	0	0	1	0	1	0	0	0	0	0	2	2	2
10005826	2018	1	2	63	156.8	58.6	23.8345	0	27.7	2.97	2.39	0	0	0	0	1	0	0	0	0	0	2	2	2
10007228	2018	1	2	68	166.4	66.1	23.8723	0	28.5	3.05	2.15	0	0	0	0	1	0	0	1	0	0	2	2	2
10000618	2019	1	2	50	149	53	23.8728	0	22.8	2.96	2.11	0	0	0	0	0	0	0	1	0	0	2	2	2
10003106	2018	1	2	66	148	52.3	23.8769	1	22.4	2.91	2.19	0	0	1	0	0	0	0	1	0	0	2	2	2
10000386	2019	1	2	70	155.7	57.9	23.8837	1	28.1	3.45	2.65	0	0	1	0	1	1	1	1	0	0	1	2	1
10007019	2018	1	2	76	158.2	59.8	23.894	1	21.5	2.12	1.79	0	0	0	0	1	0	0	1	0	1	2	2	2
10004893	2018	1	2	59	161	62.1	23.9574	0	28.8	3.61	3.01	0	0	0	0	1	0	0	0	0	0	2	2	2
10008397	2019	1	2	71	152.4	55.7	23.982	0	23.5	2.4	1.86	0	0	0	0	1	0	0	1	0	0	2	2	1
10007120	2018	1	2	62	156.7	58.9	23.9871	1	21.2	2.74	1.82	0	1	0	0	0	0	0	0	0	0	2	2	2
10006683	2018	1	2	69	147.9	52.5	24.0006	0	23.8	2.5	1.86	0	0	1	0	0	0	0	1	0	0	1	2	2
10000120	2018	1	2	50	166.7	66.7	24.0024	0	24.6	3.24	2.66	0	0	1	0	1	0	1	0	0	0	1	2	1
10001794	2018	1	2	78	144.6	50.5	24.1521	0	-	2.39	2.03	0	0	0	0	0	0	0	0	0	0	2	2	2
10003996	2018	1	2	67	152.8	56.4	24.1564	0	23.2	2.34	1.89	0	0	1	0	0	0	0	1	0	0	1	2	2
10001961	2018	1	2	72	151.7	55.6	24.1604	0	23.4	2.53	2.04	0	0	0	0	0	0	0	0	0	0	2	2	2
10006013	2018	1	2	66	154.4	57.6	24.1617	1	26.9	3.14	2.4	0	0	1	0	1	0	0	0	0	0	1	2	2
10000005	2018	1	2	54	156.5	59.2	24.1709	0	25.1	2.87	2.04	0	0	0	0	1	1	0	0	0	0	2	2	2
10004387	2018	1	2	69	151.6	55.6	24.1923	0	23.4	2.65	1.97	0	0	1	0	1	0	0	1	0	0	1	2	1
10003963	2019	1	2	69	154.8	58	24.2039	1	22.4	2.72	2.04	0	0	0	0	0	0	0	0	0	0	2	2	2
10008139	2019	1	2	60	154.8	58	24.2039	0	23.7	2.7	2.13	0	0	1	0	1	0	0	0	0	0	2	2	2
10005964	2018	1	2	61	159.5	61.7	24.2529	0	26.3	2.87	2.48	0	0	1	0	1	0	0	0	0	0	2	2	1
10007308	2018	1	2	66	144.4	50.6	24.267	1	-	2.03	1.59	0	0	0	0	1	0	0	1	1	0	2	2	1
10000638	2018	1	2	52	158.5	61	24.2813	0	20.6	3.06	2.48	0	0	0	0	0	0	0	0	0	0	2	2	2
10005492	2018	1	2	54	161.2	63.3	24.3598	0	28.7	2.68	2.16	0	0	1	0	0	0	1	0	0	0	1	2	2
10006059	2019	1	2	56	160.3	62.6	24.3617	0	27.9	3.79	2.82	0	0	0	0	0	0	0	1	0	0	2	2	2
10003997	2019	1	2	51	155	58.6	24.3913	0	22.5	3.39	2.95	0	0	1	0	1	0	0	1	0	0	1	2	2
10006973	2018	1	2	57	154.6	58.3	24.3921	0	26.8	2.75	2.3	0	0	1	0	1	0	0	0	0	0	1	2	1
10002701	2018	1	2	74	155.4	59	24.4315	0	23.4	2.62	1.98	0	0	1	0	0	0	0	0	0	0	1	2	2
10007018	2018	1	2	62	149.4	54.6	24.462	0	20	2.62	2.12	0	0	0	0	0	0	0	0	0	0	2	2	2
10007046	2018	1	2	62	153.3	57.6	24.5097	0	25.3	2.52	2.02	0	0	1	0	0	0	0	1	0	0	2	2	2
10008181	2019	1	2	59	159.4	62.3	24.5195	0	27.5	2.74	1.97	0	0	1	0	1	0	0	1	0	0	2	2	1
10004509	2019	1	2	55	171.1	71.9	24.56	0	41.6	3.56	2.83	0	0	0	0	1	0	0	1	0	0	2	2	1
10008390	2019	1	2	63	155.2	59.3	24.619	0	22.6	2.74	1.73	0	0	0	0	1	0	0	0	0	0	2	2	2
10002633	2018	1	2	55	155.5	59.6	24.6482	0	-	3.28	2.6	0	0	1	0	1	0	0	0	0	0	2	2	2
10008454	2019	1	2	72	151.2	56.5	24.7141	1	20.2	2.8	2.24	0	0	1	0	0	0	0	0	0	0	1	2	2
10008238	2019	1	2	62	162	65.2	24.8438	0	33.6	3.04	2.41	0	0	1	0	0	0	0	0	0	0	1	2	2
10007336	2018	1	2	50	164.3	67.1	24.8569	0	23.5	3.79	3.24	0	0	0	0	0	0	0	0	0	0	2	2	2
10007642	2019	1	2	56	148.3	54.7	24.8717	0	22.9	2.91	2.14	0	0	0	0	0	0	0	0	0	0	2	2	2
10003190	2018	1	2	51	160.1	63.8	24.8908	0	22	2.82	1.6	0	1	1	0	1	0	0	0	0	0	1	2	1
10007159	2018	1	2	63	161.1	64.6	24.8909	1	26.9	2.91	1.94	0	0	0	0	0	0	0	0	0	0	2	2	2
10000084	2018	1	2	70	143	50.9	24.8912	0	24	2.28	1.79	0	0	0	0	0	0	0	1	0	0	2	2	2
10000450	2018	1	2	66	157.3	61.6	24.8956	0	20.9	2.45	1.88	0	0	1	0	0	1	0	0	0	0	1	2	2
10007533	2019	1	2	56	154.2	59.6	25.0656	0	24.5	2.63	2.28	0	0	1	0	1	0	0	0	0	0	2	2	2
10007685	2019	1	2	71	152.3	58.3	25.1344	0	22.8	2.18	1.52	0	1	0	0	1	0	0	1	0	1	2	2	2
10006607	2018	1	2	67	150.3	56.8	25.1438	0	26.9	2.29	1.68	0	0	1	0	1	0	0	0	0	0	1	2	1
10008343	2019	1	2	59	148.3	55.3	25.1445	0	22.1	2.84	2.45	0	0	0	0	1	0	0	0	0	0	2	2	2
10004149	2018	1	2	71	152.7	58.7	25.1745	0	22.2	2.76	1.83	0	0	0	0	1	0	0	0	0	0	2	2	2
10008035	2019	1	2	65	153.2	59.2	25.2234	0	23.5	3.03	2.3	0	0	0	0	1	0	0	1	0	0	2	2	2
10006949	2018	1	2	54	165.5	69.1	25.228	0	25.2	3.75	3.08	0	0	0	0	1	1	0	0	0	0	2	2	2
10005427	2018	1	2	71	152.6	58.8	25.2504	0	25	2.15	1.72	0	0	1	0	1	0	0	1	0	0	1	2	1
10006608	2018	1	2	55	159.5	64.3	25.2749	0	20.9	2.99	2.39	0	0	0	0	1	0	0	0	0	0	2	2	1
10007094	2018	1	2	68	146.7	54.4	25.2778	0	22.2	2.32	1.93	0	0	0	0	1	0	0	0	0	0	2	2	1
10006274	2018	1	2	58	155.5	61.2	25.3099	0	30.1	3.52	2.9	0	0	1	0	1	0	0	1	0	0	2	2	1
10007037	2018	1	2	65	151.8	58.5	25.3871	0	26.6	3.3	2.86	0	0	1	0	1	0	0	0	0	0	1	2	2
10000497	2018	1	2	67	153	59.5	25.4176	0	19.4	2.63	2.21	0	0	1	0	1	0	0	1	0	0	2	2	1
10008025	2019	1	2	50	155.8	61.7	25.4185	0	25.3	2.75	1.9	0	0	1	0	1	0	0	0	0	0	2	2	2
10007607	2019	1	2	54	150.5	57.7	25.4743	0	23.8	2.61	1.81	0	0	0	0	0	0	0	1	0	0	2	2	2
10002199	2018	1	2	52	156.6	62.5	25.4857	0	28.8	3.12	2.69	0	0	0	0	1	0	0	1	0	0	2	2	2
10006360	2018	1	2	59	146.1	54.4	25.4858	0	20	2.54	2.33	0	0	0	0	1	0	0	1	0	0	2	2	2
10006679	2018	1	2	76	150.1	57.5	25.5215	1	22.4	2.46	1.87	0	0	1	0	1	0	0	1	0	0	1	2	1
10004637	2018	1	2	67	152.2	59.2	25.556	0	18.4	2.49	1.97	0	0	1	0	1	1	0	1	0	0	1	2	1
10004301	2019	1	2	67	159.6	65.1	25.5573	1	25.7	3.36	2.43	0	0	1	0	0	0	0	0	0	0	2	2	2
10005478	2018	1	2	66	161.2	66.8	25.7067	0	30.9	3.3	2.39	0	0	0	0	0	0	0	1	0	0	2	2	2
10006827	2018	1	2	74	150.3	58.1	25.7192	0	27.4	2.59	2.24	0	0	0	0	1	0	0	1	0	0	2	2	2
10006809	2018	1	2	78	144.3	53.6	25.7414	1	19.7	2.34	1.98	0	0	1	0	0	0	0	1	0	0	1	2	2
10000289	2018	1	2	61	159.6	65.6	25.7536	0	34.9	3.82	2.74	0	0	0	0	0	0	0	0	0	0	2	2	2
10004396	2018	1	2	70	151	58.8	25.7883	1	26.3	2.73	1.85	0	1	0	0	0	0	0	0	0	0	2	2	2
10004002	2018	1	2	56	162.2	67.9	25.8088	0	-	2.59	1.89	0	0	0	0	1	0	1	0	0	0	2	2	1
10008275	2019	1	2	75	153.4	60.9	25.8801	1	24.4	2.34	1.81	0	0	1	0	0	0	0	0	0	0	2	2	2
10007704	2019	1	2	64	154.1	61.6	25.9403	0	28.5	3.36	2.53	0	0	1	0	1	0	0	0	0	0	2	2	2
10006548	2018	1	2	60	154.6	62.1	25.982	0	26.5	3.07	1.87	0	1	0	0	1	0	0	0	0	0	2	2	2
10003189	2018	1	2	63	151.2	59.7	26.1138	0	24.5	2.09	1.64	0	0	1	0	1	0	0	0	0	0	2	2	1
10008354	2019	1	2	58	153.3	61.4	26.1267	1	20	2.61	1.9	0	0	1	0	1	0	1	0	0	0	1	2	1
10006707	2018	1	2	71	146	55.7	26.1306	0	-	2.39	1.89	0	0	0	0	1	0	-	0	0	0	2	2	1
10004430	2018	1	2	64	156.1	63.8	26.1827	1	23.8	3.16	2.61	0	0	0	0	1	0	1	0	0	0	2	2	2
10008149	2019	1	2	81	146.8	56.5	26.2178	1	19.3	2.11	1.64	0	0	1	0	1	0	0	1	0	0	1	2	1
10001300	2018	1	2	50	159.3	66.8	26.3236	0	26.6	3.08	2.34	0	0	1	0	1	0	0	0	0	0	1	2	2
10002471	2018	1	2	55	158.3	66	26.338	0	21.5	3.18	2.5	0	0	1	0	1	0	0	0	0	0	1	2	1
10005983	2018	1	2	56	169.3	75.7	26.4108	0	22.5	3.13	2.43	0	0	0	0	1	0	1	0	0	0	2	2	1
10007119	2018	1	2	63	161.8	69.3	26.4714	0	30.1	3.2	2.63	0	0	0	0	1	0	0	1	0	0	2	2	2
10007334	2018	1	2	71	141.3	52.9	26.4955	0	18.3	2.29	1.67	0	0	1	0	1	0	0	0	0	0	1	2	1
10005966	2019	1	2	69	152.3	61.5	26.514	1	32.2	2.62	2.01	0	0	1	0	1	0	0	0	0	0	2	2	2
10005096	2018	1	2	50	155	63.7	26.514	0	25.7	2.59	2.33	0	0	0	0	0	0	0	0	0	0	2	2	2
10004715	2018	1	2	61	162.4	70	26.5415	0	22.9	2.71	2.29	0	0	0	0	1	0	0	0	0	0	2	2	1
10001555	2018	1	2	68	150.2	60.1	26.64	1	22.6	2.23	1.73	0	0	0	0	1	0	0	0	0	0	2	2	1
10007423	2018	1	2	55	159.8	68.1	26.6682	0	24.9	3.38	2.82	0	0	1	0	1	0	0	0	0	0	1	2	1
10007420	2018	1	2	50	152.1	62.2	26.8864	0	24.7	2.45	2.12	0	0	0	0	0	0	0	0	0	0	2	2	2
10004229	2019	1	2	71	161.4	70.1	26.9098	0	33.5	2.96	2.37	0	0	1	0	1	0	0	1	0	0	1	2	1
10007926	2019	1	2	53	162	70.8	26.9776	1	29.4	3.11	2.33	0	0	0	0	1	0	0	0	0	0	2	2	2
10003941	2018	1	2	53	157.6	67.1	27.0153	0	27	3.78	2.8	0	0	0	0	1	0	0	0	0	0	2	2	1
10006857	2018	1	2	62	146.4	58	27.0611	0	-	2.33	2	0	0	0	0	1	0	0	1	0	0	2	2	1
10002702	2018	1	2	62	160.8	70.1	27.111	1	27.6	3.19	2.79	0	0	1	0	1	0	0	1	0	0	1	2	1
10008038	2019	1	2	62	159.1	68.8	27.1799	1	28.7	2.91	2.11	0	0	1	0	0	0	0	0	0	0	2	2	2
10008263	2019	1	2	60	154.5	64.9	27.1887	0	35.5	2.56	2.22	0	0	1	0	1	0	0	1	0	0	1	2	1
10008404	2019	1	2	64	154.7	65.1	27.202	0	19.4	2.63	1.88	0	0	1	0	1	0	0	1	0	0	1	2	1
10000451	2018	1	2	57	157	67.4	27.3439	0	24.7	2.77	2.03	0	0	1	0	1	0	0	0	0	0	1	2	1
10008105	2019	1	2	76	151.9	63.2	27.3906	1	17.5	2.77	1.91	0	0	1	0	1	0	0	1	0	0	2	2	2
10007036	2018	1	2	54	164.9	74.6	27.4345	0	24.9	3.37	3.05	0	0	1	0	0	0	0	0	0	0	1	2	2
10007521	2019	1	2	57	158.7	69.2	27.4759	0	30	2.85	2.26	0	0	1	0	1	0	0	0	0	0	1	2	2
10005734	2018	1	2	53	157.6	68.6	27.6192	0	21.3	2.78	2.43	0	0	0	0	1	0	0	0	0	0	2	2	2
10008306	2019	1	2	75	147.4	60.3	27.7538	1	18.5	2.8	2.19	0	0	1	0	1	0	0	1	0	0	1	2	1
10008160	2019	1	2	63	157.9	69.2	27.755	1	26.2	3.38	2.64	0	0	1	0	1	1	0	1	0	0	1	2	1
10002566	2018	1	2	65	158.1	69.4	27.7649	0	29.7	2.58	1.99	0	0	0	0	0	1	0	0	0	0	2	2	2
10006233	2018	1	2	56	154	65.9	27.7871	0	24.6	2.93	2.6	0	0	0	0	0	0	0	0	0	0	2	2	2
10007248	2018	1	2	56	150.1	62.9	27.9183	0	22	2.48	1.8	0	0	1	0	1	0	0	0	0	0	1	2	2
10007196	2018	1	2	64	155	67.1	27.9292	0	25.4	2.73	2.36	0	0	1	0	1	0	0	0	0	0	1	2	1
10001087	2019	1	2	55	157	69	27.993	0	29.1	2.8	2.39	0	0	0	0	0	0	0	1	0	0	2	2	2
10007631	2019	1	2	73	145.5	59.3	28.011	1	23.3	2.26	1.53	0	0	1	0	0	0	0	1	0	0	1	2	2
10007069	2018	1	2	62	157.8	70	28.1115	1	29.8	2.52	2.06	0	0	1	0	1	0	0	0	0	0	2	2	1
10004399	2018	1	2	55	158.3	70.7	28.2135	0	20.9	2.88	2.21	0	0	0	0	0	0	0	0	0	1	2	2	2
10005365	2019	1	2	54	151.6	65.2	28.3693	0	28.7	2.95	2.46	0	0	1	0	1	0	0	1	0	0	1	2	1
10004193	2018	1	2	51	149.7	63.7	28.4247	0	-	2.97	2.46	0	0	0	0	1	0	0	0	0	0	2	2	1
10008268	2019	1	2	64	139.6	55.4	28.4275	1	23.3	2.21	1.85	0	0	0	0	0	0	0	0	0	0	2	2	2
10007531	2019	1	2	57	154.2	67.9	28.5562	0	21.2	2.64	2.14	0	0	1	0	1	0	0	0	0	0	1	2	2
10005963	2018	1	2	58	155.7	69.3	28.5862	1	26.7	3.19	2.55	0	0	0	0	1	0	0	0	0	0	2	2	2
10008107	2019	1	2	66	148	62.7	28.6249	0	19	2.67	1.95	0	0	1	0	1	0	0	0	0	0	1	2	1
10000170	2018	1	2	51	157.4	71.3	28.7793	0	24.8	3.15	2.71	0	0	1	0	1	1	0	0	0	0	1	2	1
10007195	2018	1	2	60	153	67.4	28.7923	0	16.7	2.56	2.12	0	0	0	0	1	0	0	0	0	0	2	2	2
10001419	2018	1	2	54	157.2	71.9	29.0954	0	-	2.89	2.14	0	0	0	0	1	1	0	0	0	0	2	2	2
10001436	2018	1	2	59	150.2	65.8	29.1666	0	23.5	2.83	2.24	0	0	0	0	0	0	0	0	0	0	2	2	2
10001048	2018	1	2	54	159.2	74.2	29.2764	0	25	2.92	2.29	0	0	0	0	1	0	1	0	0	0	2	2	2
10008437	2019	1	2	78	150.6	66.5	29.3205	0	21.8	2.43	1.64	0	0	1	0	1	0	1	0	0	0	1	2	1
10006654	2018	1	2	71	159.5	74.8	29.4022	0	26.8	3.26	2.41	0	0	1	0	1	0	0	1	0	1	2	2	1
10007584	2019	1	2	56	159.8	75.2	29.4486	0	29.9	2.44	1.65	0	1	1	0	0	0	0	0	0	0	2	2	2
10000201	2018	1	2	55	154	70	29.5159	0	22.3	3.35	2.67	0	0	1	0	0	0	0	1	0	0	2	2	2
10006881	2018	1	2	57	154.1	70.1	29.5198	1	25.3	2.35	1.72	0	0	0	0	1	0	0	0	0	0	2	2	2
10002623	2019	1	2	63	154	70.1	29.5581	0	18.7	2.5	1.77	0	0	0	0	0	0	0	0	0	0	2	2	2
10004491	2018	1	2	70	139.8	57.9	29.6254	1	18.8	2.18	1.3	0	1	1	0	0	0	0	1	0	0	1	2	2
10001092	2018	1	2	60	161.1	77.2	29.7458	0	25.9	2.59	2.06	0	0	0	0	1	0	0	0	0	0	2	2	2
10008150	2019	1	2	71	144.7	62.3	29.7544	0	19	2.3	1.95	0	0	1	0	1	0	0	0	0	1	1	2	1
10007822	2019	1	2	62	151	68	29.8233	1	21.2	2.38	1.83	0	0	0	0	1	1	0	0	0	0	2	2	2
10002526	2019	1	2	61	160.2	77.1	30.042	1	22.2	2.71	1.96	0	0	1	0	1	0	0	1	0	0	1	2	1
10007249	2018	1	2	62	154.9	72.3	30.1325	1	25.1	2.25	1.82	0	0	1	0	1	0	0	0	0	0	2	2	2
10007247	2018	1	2	65	159	76.6	30.2994	0	33	3	2.23	0	0	1	0	0	0	0	0	0	0	2	2	2
10007458	2018	1	2	70	144	63	30.3819	1	22.1	1.93	1.57	0	0	1	0	1	0	0	1	0	0	2	2	2
10006916	2018	1	2	50	151.2	69.5	30.4005	0	23.5	2.93	2.34	0	0	1	0	0	0	0	1	0	0	2	2	2
10007563	2019	1	2	54	148	67.2	30.6793	0	25.6	2.89	2.54	0	0	1	0	1	0	0	0	0	0	2	2	2
10005924	2018	1	2	63	153.2	72.6	30.9328	0	20.3	2.43	1.99	0	0	1	0	1	0	0	0	0	0	1	2	2
10007511	2019	1	2	52	155.4	75.7	31.3468	0	28.1	2.77	2.19	0	0	0	0	1	0	0	0	0	0	2	2	2
10007398	2018	1	2	76	149.9	70.7	31.4642	1	24.3	2.25	1.75	0	0	0	0	1	0	0	0	0	0	2	2	1
10007121	2018	1	2	62	157.5	79.1	31.8871	0	25.7	2.46	1.97	0	0	1	0	1	0	0	0	0	0	1	2	2
10006197	2018	1	2	78	152.6	75.4	32.3789	1	27.9	2.42	1.72	0	0	1	0	1	0	0	1	0	0	1	2	1
10007015	2018	1	2	60	161.1	84.9	32.7127	0	24.2	3.19	2.69	0	0	1	0	1	0	0	1	0	0	2	2	2
10005948	2019	1	2	77	145.4	71.9	34.0095	0	31.2	2.33	1.75	0	0	1	0	1	0	0	0	0	0	1	2	1
10007497	2019	1	2	51	157.9	85.6	34.3328	0	31.9	3.18	2.57	0	0	0	0	0	0	0	0	0	0	2	2	2
10002005	2018	1	2	73	147.3	74.9	34.5204	0	23	2.11	1.43	0	0	1	0	1	0	0	0	0	0	1	2	1
10005697	2019	1	2	62	148.4	76.9	34.9187	0	23.2	2.1	1.87	0	0	1	0	1	0	0	0	0	0	1	2	2
10000110	2018	1	1	44	164.9	63.2	23.2421	0	34.6	3.97	3.37	0	0	1	1	1	0	0	1	0	0	2	2	1
10003974	2019	1	1	47	167.5	68.2	24.3083	0	40	4.37	3.62	0	0	1	1	1	0	0	1	0	0	1	2	1
10005405	2019	1	1	42	176.1	76.9	24.7975	0	33.8	4.98	4.37	0	0	0	1	1	1	0	0	0	1	2	2	2
10002357	2019	1	1	46	160.2	63.9	24.8987	1	42.5	4.05	3.43	0	0	1	1	1	0	0	0	0	1	1	1	1
10007764	2019	1	1	46	169.9	74.5	25.8089	0	45.9	4.26	3.49	0	0	0	1	1	1	0	0	0	0	2	2	2
10007515	2019	1	1	40	166.7	74.6	26.8453	0	22.8	-	-	-	-	0	1	0	0	0	0	0	0	2	1	2
10005369	2018	1	1	44	162.1	73.9	28.1241	0	34.5	4.25	3.47	0	0	1	1	0	0	0	0	0	1	1	1	2
10005942	2018	1	1	46	175.8	93.5	30.2534	0	50.9	6.28	4.85	0	0	0	1	1	0	0	1	0	0	2	2	2
10005868	2018	1	1	36	168.2	87.3	30.8576	0	35.7	4.41	3.31	0	0	0	1	0	1	0	0	0	0	2	2	2
10003484	2018	1	1	43	173.2	93	31.0018	0	37.4	3.56	2.97	1	0	1	1	1	0	0	0	0	0	2	2	2
10000364	2018	1	1	44	176.7	97.2	31.131	0	50.1	5.08	3.89	0	0	1	1	0	1	0	0	0	0	1	1	2
10008112	2019	1	1	45	181.4	110.7	33.6413	0	49.3	3.88	3.11	1	0	0	1	0	0	0	1	0	0	2	1	2
10007960	2019	1	1	48	179.4	117.1	36.3841	1	47.1	5.11	4.19	0	0	1	1	1	0	0	1	0	0	1	1	1
10008243	2019	1	1	44	172.8	119.8	40.1208	0	40.9	3.45	2.75	1	0	1	1	1	0	0	0	0	0	1	1	1
10007326	2018	1	1	42	168.9	121.4	42.5559	0	34.5	3.8	2.82	0	0	0	1	0	0	0	0	0	0	2	2	2
10001253	2018	1	1	59	165.5	68.3	24.9359	0	32.1	3.49	2.75	0	0	1	1	1	0	1	0	0	0	1	1	2
10006381	2018	1	1	54	181.9	59.6	18.0128	0	40.7	4.89	3.32	0	0	1	1	1	1	1	0	1	0	1	1	1
10008102	2019	1	1	63	164.1	50.8	18.8646	0	40.2	2.97	2.08	0	1	0	1	1	1	1	0	0	0	2	1	1
10006600	2018	1	1	65	170.5	57.7	19.8485	0	35	4.53	3.76	0	0	0	1	0	0	0	1	0	0	2	1	2
10006459	2018	1	1	68	161.9	53.2	20.2963	0	32	3.56	2.69	0	0	0	1	0	0	0	1	-	0	2	1	2
10000512	2018	1	1	60	172.2	60.2	20.3016	1	31.5	4.18	2.27	0	1	0	1	0	1	1	0	0	0	2	1	2
10004443	2018	1	1	63	161.8	53.2	20.3214	0	44.7	3.27	2.41	0	0	0	1	0	1	1	1	0	0	2	1	2
10006692	2018	1	1	66	163.5	56.1	20.9859	0	41.2	3.83	2.91	0	0	1	1	0	0	1	1	0	0	1	1	2
10000024	2018	1	1	69	159.9	54.5	21.3157	0	33	3.72	2.81	0	0	1	1	1	0	0	1	0	0	1	1	1
10007876	2019	1	1	77	163.3	57	21.3748	1	32.2	3.48	2.28	0	1	1	1	0	0	1	1	0	0	1	1	2
10007101	2018	1	1	60	174	64.9	21.4361	0	40	4.07	2.87	0	0	0	1	0	0	0	1	0	0	2	2	2
10004843	2018	1	1	61	169	61.3	21.4628	0	33.8	4.66	3.49	0	0	1	1	1	0	1	1	0	0	1	1	1
10008198	2019	1	1	65	167.9	61.8	21.9223	0	41.5	4.49	3.05	0	1	1	1	1	0	1	0	0	0	1	1	1
10006714	2018	1	1	54	167.2	61.8	22.1063	0	43.4	3.94	2.94	0	0	0	1	1	0	0	0	0	1	2	1	1
10008316	2019	1	1	64	164.7	60	22.1189	1	37.5	2.96	2.38	0	0	0	1	1	0	0	1	0	0	2	1	1
10007580	2019	1	1	62	168.9	64.2	22.5048	0	40.7	4.24	3.22	0	0	1	1	1	0	1	0	0	0	1	1	1
10007527	2019	1	1	64	165.1	62.3	22.8557	1	36.1	4.57	3.14	0	1	0	1	0	0	0	0	0	0	2	1	2
10005637	2019	1	1	62	175.7	70.6	22.8697	0	46.1	4.11	2.75	0	0	1	1	1	1	1	0	0	0	1	1	1
10000097	2018	1	1	62	156.4	56	22.8936	0	30.9	2.5	1.75	1	0	1	1	0	0	1	1	0	0	1	2	2
10003314	2019	1	1	52	171.6	67.9	23.0587	1	37.5	4.5	3.14	0	1	0	1	0	0	0	0	0	0	2	2	2
10006374	2018	1	1	67	168.4	65.4	23.0618	0	30.6	3.9	2.78	0	0	1	1	1	0	0	0	0	0	1	1	1
10006467	2018	1	1	75	166.9	64.8	23.2628	0	35.4	4.12	3.07	0	0	0	1	1	0	0	0	1	0	2	1	1
10007973	2019	1	1	64	173.1	69.8	23.2949	0	37.5	4.13	3.01	0	0	1	1	0	0	1	1	0	0	1	1	2
10005930	2018	1	1	74	163.1	62.1	23.3445	1	39	3.47	2.67	0	0	1	1	0	0	0	1	0	0	1	1	2
10008224	2019	1	1	61	169.6	67.2	23.3624	1	39	3.36	2.57	0	0	1	1	1	0	0	0	0	0	1	1	1
10002519	2018	1	1	66	159.7	60.1	23.5648	1	31	3.71	2.86	0	0	0	1	1	0	0	0	0	0	2	2	2
10008412	2019	1	1	68	168.5	67	23.598	0	41.9	3.74	2.77	0	0	0	1	1	1	0	0	0	0	2	1	1
10002968	2019	1	1	63	165.1	65.2	23.9196	1	26.6	3.84	2.44	0	1	1	1	0	1	1	1	0	0	1	2	2
10007672	2019	1	1	67	168.5	68.1	23.9854	0	37.4	3.76	2.78	0	0	1	1	1	0	1	1	0	0	1	2	1
10008470	2019	1	1	75	157.2	59.4	24.0371	1	31.6	3.12	2.52	0	0	1	1	0	0	1	0	0	0	1	1	2
10008204	2019	1	1	59	157.6	59.8	24.0762	0	44.3	3.68	3.31	0	0	0	1	1	0	0	0	0	0	2	1	1
10005226	2018	1	1	67	163.4	64.3	24.0828	1	-	3.94	3.09	0	0	1	1	1	0	1	0	0	0	1	1	1
10005835	2019	1	1	62	169.1	69.7	24.3751	0	39.4	3.85	3.03	0	0	1	1	1	0	1	1	0	0	1	1	1
10006804	2018	1	1	64	166.2	67.8	24.5453	1	36.7	4.16	3.15	0	0	1	1	1	0	1	1	0	0	1	2	2
10007688	2019	1	1	59	179.6	79.2	24.5534	0	46.7	4.7	3.61	0	0	1	1	1	0	0	0	0	0	1	1	1
10003293	2018	1	1	70	179.4	79.4	24.6704	0	44.1	3.81	2.98	0	0	1	1	1	0	0	1	0	0	1	1	1
10004470	2018	1	1	70	159.2	62.6	24.6995	1	34.1	3.38	2.46	0	0	1	1	1	0	0	1	0	0	2	1	1
10003504	2018	1	1	59	165.5	67.7	24.7168	1	44	3.28	2.57	0	0	1	1	1	0	1	0	0	0	1	2	2
10003238	2018	1	1	57	164.2	66.7	24.7389	1	-	3.81	2.51	0	1	1	1	1	0	0	1	0	0	1	1	1
10006980	2018	1	1	62	172	73.4	24.8107	0	51.3	3.74	2.96	0	0	1	1	1	1	0	1	0	0	1	2	2
10006894	2018	1	1	78	159.1	62.9	24.8491	1	34	2.51	1.96	0	0	1	1	0	0	0	0	0	0	1	2	2
10007476	2019	1	1	72	166.6	69.7	25.1121	1	35.1	3.02	2.4	0	0	1	1	1	1	0	0	0	0	1	2	1
10004104	2018	1	1	62	172.3	74.6	25.1286	0	44.4	3.98	2.74	0	0	0	1	1	1	0	0	0	0	2	1	1
10004198	2018	1	1	57	165.7	69.3	25.2399	1	43.1	4.11	2.75	0	1	1	1	1	1	1	0	0	0	1	1	1
10006959	2018	1	1	68	168.4	71.7	25.2834	1	38.8	4.16	3.62	0	0	1	1	0	0	0	0	0	1	1	1	2
10006368	2018	1	1	74	168.3	71.7	25.3134	1	37.1	3.48	2.44	0	1	0	1	1	0	0	0	0	0	2	1	1
10008141	2019	1	1	59	166	70.2	25.4754	0	33.7	2.63	1.54	1	1	1	1	0	1	1	0	0	0	1	2	2
10007263	2018	1	1	59	164.5	69.4	25.6465	1	38.4	4.64	3.29	0	0	1	1	1	0	1	0	0	0	1	1	1
10007485	2019	1	1	66	164.8	70.4	25.9214	0	32.2	2.96	2.13	0	0	1	1	0	0	0	1	0	0	1	1	2
10003095	2018	1	1	62	161.2	67.6	26.0146	1	44.5	4.12	3	0	0	1	1	0	0	1	1	0	0	1	2	2
10004467	2019	1	1	53	163.8	70	26.0898	0	28.7	3.84	2.74	0	0	1	1	1	0	0	0	0	0	1	2	1
10006240	2018	1	1	57	174.6	79.6	26.1111	0	37.8	3.44	3.11	0	0	1	1	1	0	0	0	0	0	1	1	1
10008077	2019	1	1	64	172.6	77.8	26.1155	1	42.9	3.73	3	0	0	1	1	1	0	0	1	0	0	1	2	1
10006248	2018	1	1	58	183	87.7	26.1877	0	38.3	5.13	3.6	0	0	1	1	1	0	0	0	0	0	1	1	1
10003098	2018	1	1	50	174.5	79.8	26.2067	0	47.1	4.34	3.21	0	0	0	1	1	0	0	1	0	0	2	2	2
10002084	2018	1	1	60	170.6	76.3	26.216	0	46.9	4.14	3.43	0	0	1	1	0	0	1	0	0	0	1	2	2
10002083	2019	1	1	57	170.2	77.1	26.6155	0	43.8	3.39	2.65	0	0	1	1	0	0	0	0	0	0	2	1	2
10002290	2019	1	1	59	168.2	75.5	26.6867	1	35.4	4.02	3.15	0	0	1	1	1	0	0	0	0	0	1	1	2
10007931	2019	1	1	60	164	71.8	26.6954	0	45.8	3.87	2.84	0	0	1	1	1	0	1	1	0	0	1	2	1
10002121	2018	1	1	59	153.2	62.8	26.7573	1	25.1	2.88	2.01	0	0	1	1	1	0	0	1	0	0	1	1	1
10000959	2018	1	1	66	163	71.2	26.7981	0	41.5	2.92	2.06	0	0	0	1	1	1	1	0	0	1	2	2	1
10006201	2018	1	1	50	171.1	78.7	26.8828	0	40	4.61	3.51	0	0	0	1	0	0	0	0	0	0	2	1	2
10005403	2018	1	1	53	167.9	76	26.9595	0	50.6	3.97	3.07	0	0	1	1	1	1	0	0	1	0	1	2	1
10007491	2019	1	1	64	165.8	74.2	26.992	1	31.1	3.2	2.7	0	0	1	1	1	0	0	0	0	0	1	1	1
10001366	2018	1	1	50	171.4	80	27.2313	0	45.3	4.29	3.2	0	0	1	1	0	1	0	0	0	0	1	1	2
10007143	2018	1	1	72	156.9	67.2	27.2975	1	32.6	2.67	2.04	0	0	1	1	1	1	0	0	0	0	1	1	2
10008271	2019	1	1	66	165.5	75.3	27.4915	1	38.4	4.26	3.42	0	0	1	1	1	0	1	0	0	0	1	2	1
10004337	2018	1	1	68	162.5	73.5	27.8343	1	39.7	3.81	3.06	0	0	1	1	0	1	0	1	0	0	1	2	2
10000560	2018	1	1	55	172	82.4	27.8529	0	42.4	4.17	2.82	0	0	1	1	1	1	0	0	0	0	1	2	1
10007947	2019	1	1	75	166.1	78.2	28.3444	0	38	2.95	2.54	0	0	1	1	1	0	0	0	0	0	1	1	1
10005619	2018	1	1	55	169.1	81.5	28.5017	0	35.5	-	-	-	-	0	1	1	0	0	1	1	1	2	1	1
10008279	2019	1	1	60	187.9	100.8	28.5501	0	43.7	3.49	1.97	1	1	0	1	1	1	0	0	0	0	2	1	2
10008100	2019	1	1	55	184	96.8	28.5917	1	44.7	4.86	3.87	0	0	1	1	1	1	0	1	0	0	1	2	2
10008392	2019	1	1	57	166.9	79.7	28.6118	1	38.8	3.05	2.73	1	0	1	1	1	0	0	0	0	0	1	2	1
10000163	2018	1	1	57	177.5	90.4	28.6927	0	42.2	3.98	3.17	0	0	1	1	1	1	0	0	0	0	2	1	1
10008197	2019	1	1	76	179.4	92.7	28.8028	1	44.9	4.2	3	0	1	1	1	0	0	0	0	0	0	2	2	2
10004031	2018	1	1	62	159	73	28.8754	0	38.1	3.03	2.33	0	0	1	1	1	0	1	0	0	0	1	1	1
10007142	2018	1	1	56	166.4	82.2	29.6869	0	30.1	3.86	3.16	0	0	1	1	1	0	0	0	0	0	1	1	1
10007252	2018	1	1	50	169	85.8	30.041	0	37.4	4.17	3.16	0	0	1	1	1	0	0	0	0	0	2	1	2
10003132	2018	1	1	60	164.8	82.2	30.2662	0	40.6	4	2.95	0	0	1	1	1	0	0	1	0	0	1	1	1
10007344	2018	1	1	50	168.5	86.1	30.3252	0	46.1	4.23	3.6	0	0	0	1	1	0	0	0	0	0	2	1	1
10003940	2018	1	1	51	173.8	92.5	30.6226	1	52	4.36	3.42	0	0	1	1	1	0	0	0	0	0	1	1	1
10007961	2019	1	1	59	166.1	84.7	30.7004	1	35.8	3.04	2.4	1	0	1	1	1	0	1	0	0	0	1	1	2
10002450	2018	1	1	63	163.3	83.3	31.2372	0	36.5	3.34	2.52	0	0	1	1	1	0	0	0	0	0	1	1	1
10006511	2018	1	1	67	166.1	86.2	31.2441	1	32.4	3.18	2.74	0	0	1	1	1	0	0	1	0	0	2	2	2
10007343	2018	1	1	57	174.5	97.7	32.0851	0	38.7	4.07	3.42	0	0	1	1	1	0	1	0	0	0	1	2	1
10006493	2018	1	1	57	171.2	96.5	32.9245	0	36.1	3.51	3.16	0	0	1	1	1	1	0	0	0	1	1	1	1
10002545	2018	1	1	51	168.8	114.7	40.2549	0	43.5	2.99	2.43	1	0	1	1	1	1	0	1	0	0	2	1	1
10006745	2018	1	2	48	142.5	43.4	21.3727	1	21	2.2	1.72	0	0	1	1	1	0	0	0	0	0	1	2	2
10007457	2018	1	2	45	154.1	60.5	25.4771	0	20.4	2.59	2.18	0	0	1	1	1	0	0	0	0	0	2	1	1
10007498	2019	1	2	42	156.5	64.7	26.4165	0	16.8	2.29	1.96	1	0	1	1	1	0	0	0	0	0	2	2	2
10007586	2019	1	2	38	161.3	70.6	27.1354	0	26.3	3.2	2.78	0	0	1	1	0	0	0	1	0	0	2	1	2
10003598	2019	1	2	49	161.4	73.7	28.2918	0	29.9	3.17	2.54	0	0	0	1	0	0	0	0	0	0	2	2	2
10005886	2018	1	2	67	158.9	44.4	17.5847	0	28.4	3.01	2.31	0	0	1	1	1	0	0	1	0	0	1	1	1
10005889	2019	1	2	76	146.5	43.2	20.1284	1	22.5	2.51	1.89	0	0	0	1	1	0	0	1	0	0	2	1	1
10008265	2019	1	2	77	149.8	46.1	20.5436	1	-	2.65	1.93	0	0	0	1	1	0	0	0	0	0	2	2	1
10008307	2019	1	2	81	157.8	51.6	20.7222	1	18	2.29	1.72	0	0	1	1	1	0	0	1	0	0	1	1	1
10006744	2018	1	2	74	150.4	48.5	21.4411	0	-	2.7	2.04	0	0	1	1	1	0	0	0	0	1	1	2	2
10000229	2018	1	2	82	143.7	44.5	21.55	1	23.5	1.78	1.26	0	0	0	1	1	0	0	0	0	0	2	1	1
10007952	2019	1	2	62	162.4	57.3	21.7261	0	27.2	2.8	2.13	0	0	1	1	1	0	0	0	0	0	2	1	1
10004131	2018	1	2	53	159.8	55.9	21.8906	0	22.7	2.52	2.13	0	0	1	1	0	0	0	0	0	0	2	1	2
10006974	2018	1	2	66	145.1	48.5	23.036	0	20.3	2.99	2.19	0	0	1	1	1	0	-	1	0	0	1	1	1
10004460	2018	1	2	68	146.1	50.3	23.565	1	20.4	2.41	1.77	0	0	0	1	1	0	1	0	0	0	2	1	1
10007389	2018	1	2	72	155	60.6	25.2237	0	24	2.89	2.36	0	0	1	1	1	0	0	1	0	0	1	1	1
10006826	2018	1	2	59	152.5	59.8	25.7135	0	26	2.74	2.34	0	0	0	1	1	0	0	0	0	0	2	1	2
10004403	2018	1	2	61	148.8	58	26.1952	0	25.4	2.71	2.17	0	0	1	1	1	0	1	0	0	0	1	1	1
10002567	2019	1	2	56	145.8	56.1	26.3905	0	19.3	2.84	2.18	0	0	1	1	1	0	0	0	0	0	1	2	2
10002557	2018	1	2	65	147.2	59.4	27.4139	0	17.1	1.83	1.47	1	0	0	1	1	0	0	0	0	0	2	1	2
10004510	2019	1	2	78	149.9	62.7	27.9039	1	27.9	1.82	1.68	0	0	1	1	1	0	0	1	1	0	1	1	1
10008283	2019	1	2	64	159.7	72.7	28.5052	0	33.3	3.03	2.47	0	0	1	1	1	0	0	0	0	0	1	1	1
10006207	2018	1	2	71	161.5	75.4	28.9085	1	21.4	2.62	2.29	0	0	1	1	1	0	0	0	0	0	2	1	2
10008026	2019	1	2	59	153.8	69.1	29.2123	0	-	2.62	2.1	0	0	1	1	1	0	0	0	0	0	2	2	2
10007774	2019	1	2	68	157.3	72.4	29.2605	0	27.5	2.64	2.18	0	0	0	1	1	0	0	0	0	0	2	2	1
10007754	2019	1	2	56	162.3	79.8	30.2946	0	24.9	4.06	2.88	0	0	1	1	1	0	0	0	0	0	2	2	2
10002155	2018	1	2	61	141.8	63.4	31.5309	0	23.8	2.21	1.86	0	0	0	1	1	0	0	0	0	0	2	1	1
10004370	2018	1	2	63	159.9	81.6	31.9149	1	21.9	2.6	2.11	0	0	1	1	0	0	1	1	0	0	1	1	2
10007684	2019	1	2	50	162.1	98.7	37.5622	0	29.7	3.18	2.55	0	0	1	1	1	0	0	0	0	0	2	1	2
10007213	2018	2	1	23	175	65	21.2245	0	41.9	-	-	-	-	0	-	0	-	-	-	-	-	-	-	-
10006618	2018	2	1	21	174.3	66	21.7245	0	30.4	-	-	-	-	0	-	0	-	-	-	-	-	-	-	-
10005593	2018	2	1	26	179.7	71.3	22.0797	1	33.5	-	-	-	-	0	-	0	-	-	-	-	-	-	-	-
10006250	2018	2	1	32	171.6	65.5	22.2437	0	45.5	-	-	-	-	1	-	0	-	-	-	-	-	-	-	-
10006617	2018	2	1	23	169.8	64.3	22.3016	0	51	-	-	-	-	0	-	0	-	-	-	-	-	-	-	-
10006990	2018	2	1	30	164	65.5	24.3531	0	36	-	-	-	-	0	-	-	-	-	-	-	-	-	-	-
10006995	2018	2	1	29	174	99.1	32.7322	0	39.4	-	-	-	-	0	-	1	-	-	-	-	-	-	-	-
10005223	2018	2	1	65	166.7	64.9	23.3547	0	41	-	-	-	-	1	-	0	-	-	-	-	-	-	-	-
10006391	2018	2	1	57	166.4	65.5	23.6556	0	32.8	-	-	-	-	1	-	1	-	-	-	-	-	-	-	-
10002314	2018	2	1	62	162.4	62.7	23.7736	0	31.1	-	-	-	-	0	-	0	-	-	-	-	-	-	-	-
10005258	2018	2	1	59	173.2	82.8	27.6016	0	-	-	-	-	-	1	-	0	-	-	-	-	-	-	-	-
10000038	2018	2	2	28	159	75.7	29.9434	0	26.1	-	-	-	-	0	-	0	-	-	-	-	-	-	-	-
10007317	2018	2	2	33	158.4	43.7	17.4169	0	20.6	-	-	-	-	0	-	0	-	-	-	-	-	-	-	-
10006102	2018	2	2	20	160.4	47.1	18.3068	0	20.2	-	-	-	-	0	-	0	-	-	-	-	-	-	-	-
10006370	2018	2	2	33	160.6	49.3	19.1142	0	18	-	-	-	-	0	-	0	-	-	-	-	-	-	-	-
10006547	2018	2	2	28	154.7	48.1	20.0985	0	25.3	-	-	-	-	0	-	0	-	-	-	-	-	-	-	-
10006157	2018	2	2	23	160.8	55.1	21.3098	1	19.5	-	-	-	-	0	-	0	-	-	-	-	-	-	-	-
10007188	2018	2	2	24	153.8	52.1	22.0255	0	24	-	-	-	-	0	-	0	-	-	-	-	-	-	-	-
10007341	2018	2	2	23	155.8	54.3	22.3699	0	32.5	-	-	-	-	0	-	0	-	-	-	-	-	-	-	-
10006546	2018	2	2	22	162.4	64.1	24.3045	0	27.2	-	-	-	-	0	-	0	-	-	-	-	-	-	-	-
10006249	2018	2	2	26	155	67.1	27.9292	0	22.1	-	-	-	-	0	-	0	-	-	-	-	-	-	-	-
10002439	2018	2	2	32	165.4	89.8	32.825	0	30.2	-	-	-	-	0	-	1	-	-	-	-	-	-	-	-
10001465	2018	2	1	41	178.1	79	24.9057	0	44.5	-	-	-	-	1	0	1	1	0	1	0	0	2	2	2
10006382	2018	2	1	25	171.4	73.2	24.9166	0	45.9	-	-	-	-	0	0	0	0	0	0	0	0	2	2	2
10001104	2018	2	1	36	171.6	73.4	24.9265	0	37.1	-	-	-	-	0	0	0	0	0	1	0	0	2	2	2
10003183	2018	2	1	34	170.2	72.3	24.9585	0	35.8	-	-	-	-	0	0	0	0	0	1	0	0	2	2	2
10005037	2018	2	1	36	178.1	79.2	24.9688	0	41.9	-	-	-	-	1	0	1	1	0	0	0	0	2	2	1
10001004	2018	2	1	27	177.4	78.6	24.9756	0	42.9	-	-	-	-	0	0	1	0	0	1	0	0	2	2	2
10003891	2019	2	1	44	168.2	70.7	24.9901	0	38.8	-	-	-	-	0	0	0	1	0	0	0	0	2	2	2
10007136	2018	2	1	22	170.3	86.8	29.9289	0	34.8	-	-	-	-	0	0	1	0	0	0	0	0	2	2	2
10001305	2018	2	1	28	176.3	93.2	29.9855	0	44.2	-	-	-	-	1	0	1	0	0	0	0	0	2	2	2
10000394	2018	2	1	24	164.4	41.7	15.4288	0	36.2	-	-	-	-	0	0	0	1	0	0	0	0	2	2	2
10006640	2018	2	1	40	186.5	56.8	16.3302	0	43.6	-	-	-	-	0	0	0	1	1	0	0	0	2	2	2
10003810	2018	2	1	31	168.4	47.9	16.8908	0	37.7	-	-	-	-	0	0	0	1	0	0	0	0	2	2	2
10006676	2018	2	1	45	168.6	48.3	16.9915	1	31.9	-	-	-	-	0	0	0	1	0	0	0	0	2	2	2
10005237	2018	2	1	31	170.1	49.3	17.0388	0	26.5	-	-	-	-	0	0	0	0	0	0	0	0	2	2	2
10004710	2018	2	1	23	174.3	51.8	17.0504	0	42.7	-	-	-	-	0	0	0	0	0	0	0	0	2	2	2
10006291	2018	2	1	28	164.5	46.3	17.11	0	37	-	-	-	-	0	0	0	1	0	0	0	0	2	2	2
10004504	2018	2	1	26	172.8	51.2	17.1468	0	34.2	-	-	-	-	0	0	0	0	0	0	0	0	2	2	2
10002172	2018	2	1	35	176.9	53.7	17.1601	0	39.5	-	-	-	-	0	0	0	0	1	0	0	0	2	2	2
10002780	2018	2	1	45	178.1	55.2	17.4025	0	30.9	-	-	-	-	0	0	1	1	1	0	0	0	2	2	2
10002913	2018	2	1	28	166.4	48.3	17.4438	0	30.6	-	-	-	-	0	0	0	0	0	0	0	0	2	2	2
10001198	2018	2	1	23	167.3	49.3	17.6139	0	44.1	-	-	-	-	0	0	0	1	1	1	0	0	2	2	2
10006387	2018	2	1	31	172.1	52.2	17.6242	0	32.5	-	-	-	-	0	0	0	0	0	0	0	0	2	2	2
10001036	2018	2	1	38	159.2	45.2	17.8341	0	-	-	-	-	-	0	0	0	1	0	1	0	0	2	2	2
10004343	2018	2	1	24	180	58.3	17.9938	0	49.1	-	-	-	-	0	0	0	1	0	1	0	0	2	2	2
10008251	2019	2	1	24	158.7	45.4	18.0261	0	37.7	-	-	-	-	0	0	0	1	0	0	0	0	2	2	2
10004891	2018	2	1	29	166.1	49.8	18.0505	0	41	-	-	-	-	0	0	0	0	0	0	0	0	2	2	2
10005003	2018	2	1	31	176.9	56.5	18.0548	0	-	-	-	-	-	0	0	0	1	0	1	0	0	2	2	2
10003141	2019	2	1	47	170.7	52.7	18.086	0	32.6	-	-	-	-	1	0	0	1	1	0	0	0	2	2	2
10000335	2018	2	1	26	174.1	55	18.1453	0	36.4	-	-	-	-	0	0	0	0	0	0	0	0	2	2	2
10007886	2019	2	1	23	169.1	52.2	18.2551	0	22.4	-	-	-	-	0	0	0	0	0	0	0	0	2	2	2
10005091	2018	2	1	28	176.9	57.3	18.3104	0	35.2	-	-	-	-	0	0	0	1	0	0	0	0	2	2	2
10002058	2018	2	1	28	171	53.6	18.3304	0	37.2	-	-	-	-	0	0	0	1	0	1	0	0	2	2	2
10003693	2018	2	1	25	170.7	53.5	18.3606	0	38.4	-	-	-	-	0	0	0	0	0	0	0	0	2	2	2
10005682	2018	2	1	26	180.9	60.2	18.3958	0	40.2	-	-	-	-	0	0	0	0	0	1	0	0	2	2	2
10002503	2018	2	1	45	168.8	52.5	18.4253	0	35.4	-	-	-	-	0	0	0	0	0	0	0	0	2	2	2
10001169	2018	2	1	25	170.1	53.4	18.4558	0	30.7	-	-	-	-	0	0	0	0	0	0	0	0	2	2	2
10003833	2018	2	1	32	160.7	47.7	18.4708	0	29.6	-	-	-	-	0	0	0	1	0	0	0	0	2	2	2
10004145	2018	2	1	36	167	51.6	18.5019	0	31.9	-	-	-	-	1	0	0	0	0	0	0	0	1	2	2
10002744	2018	2	1	38	179.8	59.9	18.5288	0	43.2	-	-	-	-	1	0	0	0	0	0	0	0	2	2	2
10002714	2018	2	1	43	175.4	57.1	18.56	0	45.1	-	-	-	-	0	0	0	0	0	0	0	0	2	2	2
10003890	2018	2	1	31	176.9	58.2	18.598	0	41.1	-	-	-	-	1	0	0	0	0	0	0	0	2	2	2
10003446	2019	2	1	45	179	59.7	18.6324	0	40.3	-	-	-	-	0	0	0	1	0	0	0	0	2	2	2
10006924	2018	2	1	36	175.3	57.3	18.6462	0	34.2	-	-	-	-	0	0	0	1	1	0	0	0	2	2	2
10003409	2018	2	1	33	175.1	57.2	18.6562	0	30	-	-	-	-	0	0	0	0	0	1	0	0	2	2	2
10001181	2018	2	1	25	176.5	58.2	18.6824	0	44.2	-	-	-	-	0	0	0	1	0	0	0	0	2	2	2
10001314	2018	2	1	42	170	54.2	18.7543	0	31.7	-	-	-	-	0	0	0	0	0	1	0	0	2	2	2
10002434	2018	2	1	28	170.2	54.4	18.7793	0	30.5	-	-	-	-	0	0	0	0	0	1	0	0	2	2	2
10006577	2018	2	1	35	162.5	49.6	18.7834	1	29.1	-	-	-	-	0	0	1	1	0	0	0	0	2	2	2
10007880	2019	2	1	23	168.4	53.3	18.795	0	30.3	-	-	-	-	0	0	1	0	0	0	0	0	2	2	2
10001368	2018	2	1	29	170.9	54.9	18.797	0	23.7	-	-	-	-	0	0	0	1	1	1	0	0	2	2	2
10004899	2018	2	1	35	155.7	45.6	18.8099	0	23	-	-	-	-	0	0	0	0	0	0	0	0	2	2	2
10004386	2018	2	1	42	167.5	53.2	18.9619	0	38.3	-	-	-	-	0	0	0	0	0	0	0	0	2	2	2
10002068	2018	2	1	23	168.9	54.1	18.9644	0	36.8	-	-	-	-	0	0	0	0	0	0	0	0	2	2	2
10007902	2019	2	1	41	171.5	55.9	19.0057	0	40.9	-	-	-	-	1	0	0	1	1	0	0	0	2	2	2
10002839	2018	2	1	21	175.2	58.5	19.0585	0	35	-	-	-	-	0	0	0	0	0	0	0	0	2	2	2
10003168	2018	2	1	41	173.8	57.6	19.0688	0	42.6	-	-	-	-	0	0	0	0	1	1	0	0	2	2	2
10002422	2018	2	1	40	167.8	53.7	19.0717	0	30.8	-	-	-	-	0	0	0	1	1	0	0	0	2	2	2
10006638	2018	2	1	23	166.7	53.1	19.1084	0	27.5	-	-	-	-	0	0	0	0	0	0	0	0	2	2	2
10004677	2018	2	1	29	195.7	73.2	19.113	0	32.6	-	-	-	-	1	0	0	0	0	0	0	0	2	2	2
10005911	2018	2	1	34	183.1	64.1	19.1197	0	44.9	-	-	-	-	0	0	0	0	1	0	0	0	2	2	2
10007092	2018	2	1	39	180.8	62.5	19.1198	0	47.1	-	-	-	-	0	0	0	1	1	1	0	0	2	2	2
10005109	2018	2	1	33	178.5	61	19.1449	0	44.5	-	-	-	-	0	0	0	1	0	0	0	0	2	2	2
10003036	2018	2	1	48	170.1	55.5	19.1816	0	42.2	-	-	-	-	0	0	0	0	0	0	0	0	2	2	2
10000132	2018	2	1	40	170.1	55.5	19.1816	0	41.8	-	-	-	-	0	0	0	1	0	1	0	0	2	2	2
10005804	2018	2	1	20	174.1	58.2	19.2011	0	44.3	-	-	-	-	0	0	0	1	1	0	0	0	2	2	2
10006545	2018	2	1	38	176.3	59.8	19.2396	0	36.4	-	-	-	-	0	0	0	1	1	0	0	0	2	2	2
10001396	2018	2	1	48	166.9	53.6	19.2421	0	37.7	-	-	-	-	0	0	0	1	0	0	0	0	2	2	2
10005008	2018	2	1	41	179.3	61.9	19.2544	1	37.8	-	-	-	-	1	0	1	0	1	0	0	0	2	2	2
10006286	2018	2	1	38	177.8	61	19.296	0	40.9	-	-	-	-	0	0	0	0	0	0	0	0	2	2	2
10001421	2018	2	1	36	170.5	56.1	19.2981	0	23.3	-	-	-	-	1	0	1	1	0	1	0	0	2	2	2
10005993	2018	2	1	24	176.9	60.5	19.333	0	36.6	-	-	-	-	0	0	0	0	0	0	0	0	2	2	2
10005973	2018	2	1	47	177.2	60.8	19.3632	0	40.4	-	-	-	-	1	0	1	0	0	0	0	0	2	2	1
10000240	2018	2	1	25	172.2	57.5	19.3911	0	33.1	-	-	-	-	0	0	0	0	0	0	0	0	2	2	2
10007042	2018	2	1	24	189.7	69.8	19.3964	0	40.7	-	-	-	-	0	0	0	0	0	0	0	0	2	2	2
10002109	2018	2	1	25	174.1	58.8	19.399	0	46	-	-	-	-	0	0	0	0	0	1	0	0	2	2	2
10005270	2018	2	1	25	172.7	58.1	19.4801	0	42.6	-	-	-	-	0	0	0	0	0	0	0	0	2	2	2
10003412	2018	2	1	38	182.9	65.2	19.4904	0	43.7	-	-	-	-	0	0	0	0	0	0	0	0	2	2	2
10005041	2018	2	1	48	174.9	59.7	19.5162	0	41.4	-	-	-	-	1	0	0	1	1	1	0	0	2	2	2
10001345	2018	2	1	31	174.1	59.2	19.531	0	40.5	-	-	-	-	0	0	0	1	0	0	0	0	2	2	2
10001252	2018	2	1	36	170.8	57	19.5389	0	42	-	-	-	-	0	0	0	0	1	0	0	0	2	2	2
10005732	2018	2	1	41	172.8	58.4	19.558	0	45.2	-	-	-	-	0	0	0	1	0	0	0	0	2	2	2
10006710	2018	2	1	39	171.8	57.8	19.5831	0	38	3.93	3.32	0	0	0	0	0	0	1	0	0	0	2	2	2
10005455	2018	2	1	24	181.7	64.7	19.5972	0	40.3	-	-	-	-	0	0	0	0	0	0	0	0	2	2	2
10006820	2018	2	1	45	165.9	54	19.6201	0	31.3	-	-	-	-	0	0	0	1	1	0	0	0	2	2	2
10001462	2018	2	1	24	175.5	60.5	19.6427	0	37.3	-	-	-	-	0	0	0	1	0	1	0	0	2	2	2
10003671	2018	2	1	23	166.5	54.5	19.6593	0	34.2	-	-	-	-	0	0	1	1	1	0	0	0	2	2	2
10002894	2018	2	1	41	168.2	55.7	19.6881	0	41	-	-	-	-	0	0	0	1	0	0	0	0	2	2	2
10001173	2018	2	1	37	175.7	60.8	19.6952	0	39.7	-	-	-	-	0	0	1	1	0	0	0	0	2	2	2
10002067	2018	2	1	40	172.9	58.9	19.7027	0	51	-	-	-	-	0	0	0	1	1	1	0	0	2	2	2
10006426	2018	2	1	24	168.1	55.7	19.7115	0	42.5	-	-	-	-	0	0	0	1	0	1	0	0	2	2	2
10004694	2018	2	1	23	166.5	54.7	19.7314	0	33.1	-	-	-	-	0	0	0	0	0	1	0	0	2	2	2
10005030	2018	2	1	31	162.6	52.2	19.7437	0	30.7	-	-	-	-	1	0	1	0	0	1	0	0	2	2	2
10001236	2018	2	1	34	178.9	63.2	19.7468	0	38.6	-	-	-	-	0	0	1	0	0	0	0	0	2	2	2
10000546	2018	2	1	25	175.6	60.9	19.7501	0	39	-	-	-	-	0	0	1	1	0	0	0	0	2	2	2
10006651	2018	2	1	28	171	57.8	19.7668	0	32.4	-	-	-	-	0	0	0	1	0	0	0	0	2	2	2
10007280	2018	2	1	37	159.7	50.5	19.8007	0	39.1	-	-	-	-	0	0	0	1	0	0	0	0	2	2	2
10001444	2018	2	1	40	178.9	63.6	19.8718	0	48.8	-	-	-	-	0	0	0	1	0	0	0	0	2	2	2
10002124	2018	2	1	33	169.5	57.1	19.8745	0	40	-	-	-	-	0	0	0	1	0	0	0	0	2	2	2
10002043	2018	2	1	26	188.2	70.4	19.8762	0	55.3	-	-	-	-	0	0	0	1	1	1	0	0	2	2	2
10004847	2018	2	1	41	176.3	61.8	19.8831	0	48	-	-	-	-	0	0	1	1	0	0	0	1	2	2	2
10002108	2018	2	1	32	175.4	61.2	19.8926	1	38.8	-	-	-	-	0	0	1	0	0	0	0	0	2	2	2
10001093	2018	2	1	40	173.3	59.8	19.9115	0	53.8	-	-	-	-	0	0	0	0	0	1	0	0	2	2	2
10005691	2018	2	1	33	162.5	52.6	19.9195	0	33.2	-	-	-	-	0	0	1	1	0	0	0	0	2	2	2
10007134	2018	2	1	41	169.9	57.5	19.9196	0	46.7	-	-	-	-	1	0	0	1	0	1	0	0	2	2	2
10007477	2019	2	1	23	178.9	63.8	19.9343	1	51.8	-	-	-	-	0	0	0	1	0	0	0	0	2	2	2
10008321	2019	2	1	27	176.6	62.2	19.9438	0	43.2	-	-	-	-	0	0	0	0	1	0	0	0	2	2	2
10006991	2018	2	1	40	184.3	67.9	19.9903	0	43.5	-	-	-	-	0	0	0	0	0	0	0	0	2	2	2
10006307	2018	2	1	35	169.5	57.5	20.0137	0	34.4	-	-	-	-	0	0	0	1	0	0	0	0	2	2	2
10000330	2018	2	1	24	178.5	63.8	20.0237	0	48.7	-	-	-	-	0	0	0	0	0	0	0	0	2	2	2
10003540	2018	2	1	35	155.1	48.2	20.0366	0	23.9	-	-	-	-	0	0	0	0	0	0	0	0	2	2	2
10006690	2018	2	1	35	167	55.9	20.0437	0	39.7	-	-	-	-	0	0	0	0	1	0	0	0	2	2	2
10002842	2019	2	1	45	166.9	55.9	20.0678	0	40	-	-	-	-	0	0	1	1	0	0	0	0	2	2	2
10002716	2018	2	1	46	169.1	57.4	20.0736	0	40.3	-	-	-	-	0	0	0	1	0	1	0	0	2	2	2
10003759	2018	2	1	30	177.7	63.4	20.0777	0	53.3	-	-	-	-	0	0	0	0	0	0	0	0	2	2	2
10006814	2018	2	1	49	167	56	20.0796	0	38.4	-	-	-	-	1	0	1	1	1	0	0	0	2	2	2
10004705	2018	2	1	41	177.1	63	20.0865	0	41.4	-	-	-	-	0	0	0	1	0	0	0	0	2	2	2
10003530	2018	2	1	26	177.2	63.2	20.1275	0	42.7	-	-	-	-	1	0	0	0	0	0	0	0	2	2	2
10004945	2018	2	1	33	174.8	61.5	20.1276	0	34.3	-	-	-	-	0	0	0	0	0	0	0	0	2	2	2
10005709	2018	2	1	30	177.2	63.3	20.1593	0	44.4	-	-	-	-	0	0	0	0	0	1	0	0	2	2	2
10000480	2018	2	1	36	177.6	63.6	20.1637	0	-	-	-	-	-	0	0	1	1	1	0	0	0	2	2	2
10001380	2018	2	1	32	174.3	61.3	20.1774	0	43.3	-	-	-	-	0	0	0	0	0	1	0	0	2	2	2
10008229	2019	2	1	30	174.1	61.2	20.1908	0	42.2	-	-	-	-	0	0	0	1	0	1	0	0	2	2	2
10002060	2018	2	1	29	168.2	57.2	20.2183	0	44.6	-	-	-	-	0	0	0	1	0	1	0	0	2	2	2
10001452	2018	2	1	32	165.7	55.6	20.2502	0	32.5	-	-	-	-	0	0	1	0	0	0	0	0	2	2	2
10002070	2018	2	1	23	173.1	60.7	20.2579	0	45.8	-	-	-	-	0	0	1	1	0	1	0	0	2	2	2
10000509	2018	2	1	27	184.9	69.3	20.2703	0	39.8	-	-	-	-	1	0	0	1	0	0	0	0	2	2	2
10005449	2018	2	1	49	164.1	54.6	20.2757	0	39.1	-	-	-	-	0	0	0	1	1	1	0	0	2	2	2
10000391	2018	2	1	39	171	59.3	20.2797	0	40.5	-	-	-	-	0	0	0	0	0	0	0	0	2	2	2
10006658	2018	2	1	34	180.2	65.9	20.2944	0	47.2	-	-	-	-	0	0	0	0	0	0	0	0	2	2	2
10005100	2018	2	1	38	170.9	59.3	20.3035	0	29.2	-	-	-	-	0	0	0	0	0	0	0	0	2	2	2
10003367	2018	2	1	30	172.9	60.7	20.3048	0	33.8	-	-	-	-	0	0	0	0	0	1	0	0	2	2	2
10000465	2018	2	1	49	172.1	60.2	20.3252	0	41.6	-	-	-	-	0	0	0	1	0	0	0	0	2	2	2
10003884	2018	2	1	30	177.8	64.3	20.3398	0	34.1	-	-	-	-	0	0	0	0	0	0	0	0	2	2	2
10003757	2018	2	1	35	173.6	61.3	20.3405	0	34.7	-	-	-	-	0	0	0	1	1	0	0	0	2	2	2
10003404	2018	2	1	41	162	53.4	20.3475	0	31.8	-	-	-	-	0	0	0	1	1	0	0	0	2	2	2
10001239	2018	2	1	24	168.1	57.5	20.3485	0	38.6	-	-	-	-	0	0	0	1	1	0	0	1	2	2	2
10003354	2018	2	1	24	160.4	52.4	20.3668	0	31.1	-	-	-	-	0	0	0	0	0	0	0	0	2	2	2
10003615	2018	2	1	26	169.3	58.4	20.3751	0	39.3	-	-	-	-	0	0	0	0	0	1	0	0	2	2	2
10000493	2018	2	1	47	177.5	64.3	20.4086	0	-	-	-	-	-	1	0	1	0	0	0	0	0	2	2	2
10001311	2018	2	1	41	170.6	59.4	20.4093	0	32.4	-	-	-	-	0	0	0	0	0	1	0	0	2	2	2
10007009	2018	2	1	22	162.8	54.1	20.4121	0	29.7	-	-	-	-	0	0	0	0	0	1	0	0	2	2	2
10001254	2018	2	1	38	170	59	20.4152	0	29.7	-	-	-	-	0	0	0	0	0	0	0	0	2	2	2
10000540	2018	2	1	24	171.7	60.2	20.42	0	40	-	-	-	-	0	0	0	0	0	1	0	0	2	2	2
10000970	2018	2	1	31	172.4	60.7	20.4227	0	37.8	-	-	-	-	0	0	1	1	0	0	0	0	2	2	2
10003363	2018	2	1	31	164.4	55.2	20.4237	0	36.2	-	-	-	-	0	0	0	0	0	0	0	0	2	2	2
10004887	2018	2	1	32	164.1	55	20.4242	0	41.4	-	-	-	-	0	0	0	1	1	0	0	0	2	2	2
10002135	2018	2	1	34	172.5	60.8	20.4327	0	42.2	-	-	-	-	0	0	0	0	0	1	0	0	2	2	2
10005314	2018	2	1	41	180.8	66.8	20.4352	0	43.5	-	-	-	-	1	0	0	0	0	1	0	0	2	2	2
10000373	2018	2	1	41	168.4	58	20.4524	0	40.1	-	-	-	-	1	0	1	0	1	0	0	0	2	2	2
10002879	2018	2	1	35	170.7	59.6	20.454	0	44.2	-	-	-	-	0	0	1	0	0	0	0	0	2	2	2
10006706	2018	2	1	43	178.5	65.2	20.4631	0	37.6	-	-	-	-	0	0	0	1	1	0	0	0	2	2	2
10003554	2018	2	1	49	172.4	60.9	20.49	0	39.5	-	-	-	-	0	0	1	1	0	0	0	0	2	2	2
10001457	2018	2	1	29	169.4	58.8	20.4904	0	43.8	-	-	-	-	0	0	0	0	0	0	0	0	2	2	2
10005339	2018	2	1	48	160.2	52.6	20.4956	0	36.3	-	-	-	-	0	0	0	0	0	1	0	0	2	2	2
10003792	2018	2	1	35	174.9	62.7	20.4969	0	45.4	-	-	-	-	0	0	1	1	1	0	0	0	2	2	2
10004184	2018	2	1	23	178.6	65.4	20.5029	0	28.7	-	-	-	-	0	0	0	1	0	0	0	0	2	2	2
10004902	2018	2	1	39	169.2	58.7	20.5039	0	37.4	-	-	-	-	0	0	0	0	0	0	0	0	2	2	2
10002709	2018	2	1	38	161.3	53.4	20.5245	0	39.3	-	-	-	-	0	0	0	1	1	0	0	0	2	2	2
10007194	2018	2	1	30	168.9	58.6	20.5418	0	43.2	-	-	-	-	0	0	0	0	0	0	0	0	2	2	2
10005046	2018	2	1	35	156.9	50.6	20.5544	0	33	-	-	-	-	0	0	1	1	0	0	0	0	2	2	2
10005772	2018	2	1	26	181.3	67.6	20.5661	0	35.8	-	-	-	-	0	0	0	0	0	0	0	0	2	2	2
10001439	2019	2	1	37	174.2	62.5	20.596	0	42.6	-	-	-	-	0	0	1	0	1	1	0	0	2	2	2
10006276	2018	2	1	45	167.8	58	20.5989	0	36	-	-	-	-	1	0	0	1	1	0	0	0	2	2	2
10003372	2018	2	1	30	165	56.1	20.6061	0	35.2	-	-	-	-	1	0	1	0	0	0	0	0	2	2	2
10002161	2018	2	1	37	178.8	65.9	20.6134	0	43.2	-	-	-	-	0	0	1	1	1	0	0	0	2	2	2
10008000	2019	2	1	41	179.3	66.3	20.6231	0	42.1	-	-	-	-	0	0	1	1	0	1	0	0	2	2	2
10005110	2018	2	1	35	147.7	45	20.6277	0	27.8	-	-	-	-	0	0	0	0	0	0	0	0	2	2	2
10001029	2018	2	1	41	178.4	65.7	20.6431	0	34.3	-	-	-	-	0	0	0	0	0	0	0	0	2	2	2
10000048	2018	2	1	49	169.7	59.5	20.6611	0	-	-	-	-	-	0	0	1	1	1	0	0	0	2	2	2
10000077	2018	2	1	25	168.4	58.6	20.664	0	34.2	-	-	-	-	0	0	0	0	0	0	0	0	2	2	2
10003101	2018	2	1	49	176.4	64.3	20.664	0	47.7	-	-	-	-	1	0	0	0	1	0	0	0	2	2	2
10007578	2019	2	1	47	170.3	60	20.6882	0	37	-	-	-	-	1	0	1	1	1	0	0	0	2	2	2
10004032	2018	2	1	48	168.3	58.7	20.7238	1	37.4	-	-	-	-	0	0	0	0	0	0	0	0	2	2	2
10003470	2018	2	1	34	168.3	58.7	20.7238	0	40.5	-	-	-	-	0	0	0	1	0	0	0	0	2	2	2
10007815	2019	2	1	33	173.5	62.4	20.7293	0	49.8	-	-	-	-	0	0	1	0	0	0	0	0	2	2	2
10008315	2019	2	1	35	172.9	62	20.7397	1	52.1	-	-	-	-	0	0	1	0	0	0	0	0	2	2	2
10003944	2018	2	1	39	173.8	62.7	20.7572	0	39.3	-	-	-	-	0	0	0	0	0	0	0	0	2	2	2
10007942	2019	2	1	28	175.5	64	20.7791	0	43.8	-	-	-	-	0	0	0	0	0	0	0	0	2	2	2
10003178	2018	2	1	29	180.5	67.7	20.7795	0	39.7	-	-	-	-	0	0	0	0	0	0	0	0	2	2	2
10003163	2018	2	1	26	173.1	62.3	20.7919	0	33.6	-	-	-	-	0	0	0	1	0	0	0	0	2	2	2
10003613	2018	2	1	34	173.5	62.6	20.7958	0	44.2	-	-	-	-	0	0	0	0	0	0	0	0	2	2	2
10006971	2018	2	1	42	165.1	56.7	20.8012	0	34.1	-	-	-	-	0	0	1	1	0	0	0	0	2	2	2
10004422	2018	2	1	36	172.6	62	20.8118	0	38	-	-	-	-	0	0	0	1	0	1	0	0	2	2	2
10004466	2018	2	1	35	175.9	64.4	20.8139	0	49.5	-	-	-	-	0	0	0	1	0	0	0	0	2	2	2
10003362	2018	2	1	29	168.3	59	20.8297	0	40.1	-	-	-	-	0	0	0	0	0	0	0	0	2	2	2
10005093	2018	2	1	33	176.4	64.9	20.8568	0	44.8	-	-	-	-	0	0	0	1	0	0	0	0	2	2	2
10002179	2018	2	1	26	184.5	71	20.8577	0	38.3	-	-	-	-	0	0	0	1	0	1	0	0	2	2	2
10006576	2018	2	1	42	167.3	58.4	20.8651	0	36.4	-	-	-	-	1	0	0	0	0	1	0	0	2	2	2
10007060	2018	2	1	38	177.7	65.9	20.8694	0	44.3	-	-	-	-	0	0	0	0	0	0	0	0	2	2	2
10002870	2018	2	1	41	160.4	53.7	20.8721	0	37	-	-	-	-	0	0	0	0	0	1	0	0	2	2	2
10006705	2018	2	1	37	170.6	60.8	20.8903	0	40.7	-	-	-	-	0	0	0	1	0	0	0	0	2	2	2
10004988	2018	2	1	29	170.7	60.9	20.9002	0	32.6	-	-	-	-	0	0	0	1	1	0	0	0	2	2	2
10001189	2018	2	1	26	183.9	70.7	20.9053	0	37.3	-	-	-	-	0	0	0	0	0	0	0	0	2	2	2
10001420	2018	2	1	49	162.2	55	20.9055	0	31.3	-	-	-	-	1	0	1	1	1	0	0	0	2	2	2
10005996	2018	2	1	22	171.3	61.4	20.9244	0	34.4	-	-	-	-	0	0	0	0	0	1	0	0	2	2	2
10003475	2018	2	1	29	174.1	63.5	20.9496	0	36	-	-	-	-	0	0	0	0	1	0	0	0	2	2	2
10001179	2018	2	1	29	175.6	64.6	20.95	0	37.7	-	-	-	-	0	0	0	1	0	0	0	0	2	2	2
10001448	2018	2	1	36	168.5	59.5	20.9564	0	38	-	-	-	-	0	0	0	0	0	0	0	0	2	2	2
10003480	2018	2	1	27	169.6	60.3	20.9636	0	32.1	-	-	-	-	1	0	1	0	0	1	0	0	2	2	2
10003612	2018	2	1	38	170.1	60.7	20.9788	0	40.3	-	-	-	-	0	0	0	0	0	1	0	0	2	2	2
10006452	2018	2	1	24	167.3	58.8	21.008	0	37.8	-	-	-	-	0	0	0	0	0	0	0	0	2	2	2
10008130	2019	2	1	22	179.1	67.4	21.0121	0	35.3	-	-	-	-	0	0	0	0	0	0	0	0	2	2	2
10002395	2018	2	1	39	166.4	58.2	21.0192	0	44.3	-	-	-	-	0	0	1	0	0	0	0	0	2	2	2
10004254	2018	2	1	24	174.5	64.1	21.0507	0	34.3	-	-	-	-	0	0	0	0	0	0	0	0	2	2	2
10006404	2018	2	1	42	165.7	57.8	21.0515	0	32.5	-	-	-	-	0	0	0	0	0	0	0	0	2	2	2
10002814	2018	2	1	37	172.4	62.6	21.062	0	38.6	-	-	-	-	1	0	0	1	1	0	0	0	2	2	2
10008078	2019	2	1	44	175.8	65.1	21.0641	0	32	-	-	-	-	0	0	0	0	0	0	0	0	2	2	2
10004983	2018	2	1	24	170.4	61.2	21.0772	0	39.2	-	-	-	-	0	0	1	0	0	1	0	0	2	2	2
10006176	2018	2	1	22	179.5	68	21.1047	0	47.6	-	-	-	-	0	0	0	0	0	0	0	0	2	2	2
10002911	2018	2	1	27	175.8	65.3	21.1288	0	34.6	-	-	-	-	0	0	0	0	0	0	0	0	2	2	2
10003817	2018	2	1	34	166.8	58.8	21.1342	0	-	-	-	-	-	0	0	0	1	0	0	0	0	2	2	2
10003442	2018	2	1	29	168.1	59.8	21.1624	0	44.7	-	-	-	-	0	0	0	0	0	1	0	0	2	2	2
10000979	2018	2	1	43	170.6	61.6	21.1652	0	34.9	-	-	-	-	0	0	0	0	0	0	0	0	2	2	2
10004238	2018	2	1	45	173.6	63.8	21.17	0	37.3	-	-	-	-	1	0	1	1	0	0	0	0	2	2	2
10004866	2018	2	1	32	171.8	62.5	21.1755	0	34.7	-	-	-	-	0	0	0	0	0	1	0	0	2	2	2
10006877	2018	2	1	22	168.5	60.2	21.203	0	48.4	-	-	-	-	0	0	0	0	0	0	0	0	2	2	2
10001413	2018	2	1	25	172.5	63.1	21.2056	0	48	-	-	-	-	0	0	0	1	0	0	0	0	2	2	2
10005124	2018	2	1	24	169.7	61.1	21.2167	0	38.6	-	-	-	-	0	0	0	0	0	0	0	0	2	2	2
10003099	2018	2	1	40	171.1	62.2	21.2466	0	41.9	-	-	-	-	0	0	0	0	1	0	0	0	2	2	2
10003421	2018	2	1	36	165.7	58.4	21.27	0	34.2	-	-	-	-	0	0	0	0	1	0	0	0	2	2	2
10005086	2018	2	1	31	173.7	64.2	21.2782	0	43.8	-	-	-	-	1	0	0	0	0	0	0	0	2	2	2
10004656	2018	2	1	27	177.3	66.9	21.2818	0	33.8	-	-	-	-	0	0	0	1	0	0	0	0	2	2	2
10006174	2018	2	1	23	168.8	60.7	21.3031	0	49.1	-	-	-	-	0	0	0	1	0	1	0	0	2	2	2
10004091	2018	2	1	48	175.6	65.7	21.3067	0	46.3	-	-	-	-	1	0	1	0	1	0	0	0	1	2	1
10005315	2018	2	1	26	187.6	75	21.3106	0	25.7	-	-	-	-	0	0	0	0	0	0	0	0	2	2	2
10001447	2018	2	1	40	172.3	63.3	21.3223	0	34.9	-	-	-	-	0	0	0	0	1	0	0	0	2	2	2
10002790	2018	2	1	35	183.7	72	21.3361	0	38.1	-	-	-	-	0	0	0	0	0	0	0	0	2	2	2
10007002	2018	2	1	29	164.9	58.1	21.3666	0	32.2	-	-	-	-	0	0	0	0	0	0	0	0	2	2	2
10000609	2018	2	1	33	177.9	67.7	21.3913	0	38.4	-	-	-	-	1	0	0	1	0	0	0	0	2	2	2
10005795	2018	2	1	42	167.7	60.2	21.4057	0	44.7	-	-	-	-	1	0	0	0	1	0	0	0	2	2	2
10004573	2019	2	1	47	175	65.7	21.4531	0	35.4	-	-	-	-	1	0	1	0	0	0	0	0	2	2	2
10000600	2018	2	1	37	167.2	60	21.4624	0	23	-	-	-	-	0	0	0	1	0	0	0	0	2	2	2
10007059	2018	2	1	26	173.2	64.4	21.4679	0	47	-	-	-	-	0	0	0	1	0	0	0	0	2	2	2
10003739	2018	2	1	34	177.1	67.4	21.4893	0	40.5	-	-	-	-	0	0	1	0	0	1	0	0	2	2	2
10008231	2019	2	1	46	166.1	59.4	21.5302	1	51.5	-	-	-	-	1	0	0	0	1	0	0	0	1	2	2
10007075	2018	2	1	41	174.5	65.6	21.5433	0	44.5	-	-	-	-	0	0	0	1	0	0	0	0	2	2	2
10002862	2018	2	1	30	169.9	62.2	21.5478	0	50.6	-	-	-	-	0	0	0	0	0	1	0	0	2	2	2
10000529	2018	2	1	37	168.1	60.9	21.5517	0	37.4	-	-	-	-	0	0	0	1	1	0	0	0	2	2	2
10001220	2018	2	1	44	173.2	64.7	21.5679	0	38.4	-	-	-	-	0	0	0	0	0	0	0	0	2	2	2
10007052	2018	2	1	23	166.5	59.8	21.5711	0	38.1	-	-	-	-	0	0	1	0	0	0	0	0	2	2	2
10003700	2018	2	1	26	167.3	60.4	21.5797	0	-	-	-	-	-	0	0	1	0	0	0	0	0	2	2	2
10005421	2018	2	1	49	183.4	72.6	21.5843	0	41.9	-	-	-	-	0	0	0	0	0	0	0	0	2	2	2
10000559	2018	2	1	27	172.7	64.4	21.5924	0	39.6	-	-	-	-	0	0	0	0	0	1	0	0	2	2	2
10001432	2018	2	1	35	164.5	58.5	21.6184	0	37.2	-	-	-	-	0	0	0	1	0	0	0	0	2	2	2
10000581	2018	2	1	44	165.9	59.5	21.6184	0	45.5	-	-	-	-	0	0	0	1	0	0	0	0	2	2	2
10000245	2018	2	1	25	178.7	69.1	21.6386	0	35.2	-	-	-	-	0	0	0	1	0	0	0	0	2	2	2
10001312	2019	2	1	40	183.4	72.8	21.6438	0	40.8	-	-	-	-	0	0	0	0	0	1	0	0	2	2	2
10003127	2018	2	1	45	170.2	62.7	21.6445	0	45.9	-	-	-	-	0	0	1	0	0	0	0	0	2	2	2
10005447	2018	2	1	42	168.1	61.2	21.6579	0	45.5	-	-	-	-	0	0	0	0	0	1	0	0	2	2	2
10008326	2019	2	1	23	166.7	60.2	21.6633	0	42.8	-	-	-	-	1	0	0	0	0	1	0	0	2	2	2
10003569	2018	2	1	31	169.9	62.6	21.6864	0	35	-	-	-	-	0	0	0	0	0	1	0	0	2	2	2
10007133	2018	2	1	41	175	66.5	21.7143	0	37.3	-	-	-	-	0	0	1	1	1	1	0	0	2	2	2
10005763	2018	2	1	42	173.8	65.6	21.7172	0	49.5	-	-	-	-	0	0	0	1	1	0	0	0	2	2	2
10003802	2018	2	1	42	165.1	59.2	21.7184	0	41.6	-	-	-	-	1	0	1	1	1	0	0	0	1	2	2
10000334	2018	2	1	26	164.4	58.7	21.7187	0	30	-	-	-	-	0	0	0	0	0	0	0	0	2	2	2
10001450	2018	2	1	30	176.9	68	21.7297	0	-	-	-	-	-	0	0	1	1	0	0	0	0	2	2	2
10000075	2019	2	1	28	175.7	67.1	21.736	0	52.8	-	-	-	-	0	0	0	1	0	0	0	0	2	2	2
10006720	2018	2	1	40	164.6	58.9	21.7398	0	38.7	-	-	-	-	0	0	0	0	1	0	0	0	2	2	2
10006876	2018	2	1	23	171.7	64.1	21.7429	0	45.2	-	-	-	-	0	0	1	1	0	0	0	0	2	2	2
10006423	2018	2	1	41	178	68.9	21.746	0	32.5	-	-	-	-	0	0	1	0	0	1	0	0	2	2	2
10006810	2018	2	1	43	160.6	56.1	21.7506	0	41.3	-	-	-	-	1	0	0	1	1	0	0	0	2	2	2
10004299	2018	2	1	48	182.8	72.7	21.7561	0	48.1	-	-	-	-	0	0	0	1	1	0	0	0	2	2	2
10005562	2018	2	1	43	174.3	66.1	21.7574	0	41.3	-	-	-	-	0	0	1	0	0	0	0	0	2	2	2
10001247	2018	2	1	31	170.1	63	21.7737	0	38.5	-	-	-	-	0	0	1	1	0	0	0	0	2	2	2
10007570	2019	2	1	38	172.7	65	21.7936	0	37.1	-	-	-	-	1	0	0	1	1	0	0	0	2	2	2
10003356	2018	2	1	36	172.7	65	21.7936	0	37	-	-	-	-	0	0	0	0	0	0	0	0	2	2	2
10000593	2019	2	1	44	182.2	72.4	21.8093	0	48.5	-	-	-	-	1	0	1	0	0	0	1	0	2	2	1
10002149	2018	2	1	33	171.3	64	21.8105	0	47.7	-	-	-	-	0	0	0	0	0	0	0	1	2	2	2
10005748	2018	2	1	49	170.3	63.3	21.826	0	41.6	-	-	-	-	0	0	1	0	1	0	0	0	2	2	2
10007659	2019	2	1	20	175.3	67.1	21.8353	0	39.5	-	-	-	-	1	0	0	0	0	1	0	0	2	2	2
10008209	2019	2	1	29	172.5	65	21.8442	0	32.3	-	-	-	-	0	0	0	1	0	0	0	0	2	2	2
10000162	2018	2	1	43	173.4	65.7	21.8508	0	35.2	-	-	-	-	0	0	1	1	0	0	0	0	2	2	2
10002462	2018	2	1	33	182.5	72.8	21.8578	0	40.9	-	-	-	-	0	0	0	0	0	0	0	0	2	2	2
10001410	2018	2	1	34	171.5	64.3	21.8616	0	37.9	-	-	-	-	0	0	1	1	0	0	0	0	2	2	2
10004340	2018	2	1	23	185.3	75.1	21.872	0	48.7	-	-	-	-	0	0	0	1	0	1	0	0	2	2	2
10006544	2018	2	1	35	173	65.5	21.8851	0	39	-	-	-	-	0	0	1	0	0	0	0	0	2	2	2
10000041	2018	2	1	32	177.5	69	21.9004	0	34.9	-	-	-	-	0	0	1	1	0	0	0	0	2	2	2
10002530	2018	2	1	40	174.1	66.4	21.9064	0	45.6	-	-	-	-	0	0	1	1	0	1	0	0	2	2	2
10006734	2018	2	1	47	160.3	56.3	21.9099	1	36.8	-	-	-	-	0	0	0	1	1	1	0	0	2	2	2
10004436	2018	2	1	46	170.1	63.4	21.9119	0	-	-	-	-	-	1	0	0	0	0	0	0	0	2	2	2
10001411	2018	2	1	24	170.3	63.6	21.9295	0	32.2	-	-	-	-	0	0	1	0	0	0	0	0	2	2	2
10002694	2018	2	1	27	164.7	59.5	21.9346	0	33	-	-	-	-	0	0	0	0	0	0	0	0	2	2	2
10002376	2018	2	1	40	186	75.9	21.939	0	40.7	-	-	-	-	0	0	0	0	0	1	0	0	2	2	2
10006418	2018	2	1	22	158.9	55.4	21.9413	0	42.5	-	-	-	-	0	0	0	0	0	0	0	0	2	2	2
10004329	2018	2	1	45	170.7	64	21.9641	0	41.5	-	-	-	-	0	0	1	1	0	0	0	0	2	2	2
10002932	2018	2	1	41	179.4	70.7	21.9672	0	53.6	-	-	-	-	0	0	0	0	0	0	0	0	2	2	2
10001831	2018	2	1	48	175.9	68	21.9774	0	40.4	-	-	-	-	0	0	0	0	0	0	0	0	2	2	2
10000532	2018	2	1	33	165.5	60.2	21.9786	0	34.6	-	-	-	-	0	0	1	0	1	1	0	0	2	2	2
10001387	2018	2	1	40	161.7	57.5	21.9911	0	41.5	-	-	-	-	0	0	0	1	0	0	0	0	2	2	2
10005119	2019	2	1	44	170.4	63.9	22.007	0	41.8	-	-	-	-	0	0	1	1	0	0	0	0	2	2	2
10006923	2018	2	1	34	164	59.2	22.0107	0	40	-	-	-	-	0	0	1	1	0	0	0	0	2	2	2
10002091	2019	2	1	40	182.2	73.1	22.0202	0	55	-	-	-	-	0	0	0	0	1	0	0	0	2	2	2
10003706	2018	2	1	32	171.3	64.7	22.049	0	33.8	-	-	-	-	0	0	0	1	0	0	0	0	2	2	2
10002368	2018	2	1	39	175.2	67.7	22.0557	0	38.4	-	-	-	-	0	0	0	0	1	0	0	0	2	2	2
10006428	2018	2	1	23	166.1	60.9	22.0738	0	41.8	-	-	-	-	0	0	1	0	0	0	0	0	2	2	2
10005681	2018	2	1	29	169.6	63.5	22.0761	0	41.1	-	-	-	-	0	0	0	0	0	0	0	0	2	2	2
10002393	2018	2	1	34	165.1	60.2	22.0853	0	35.9	-	-	-	-	0	0	0	1	0	0	0	0	2	2	2
10001301	2018	2	1	25	167.8	62.2	22.0905	0	45.6	-	-	-	-	0	0	0	0	0	1	0	0	2	2	2
10001175	2018	2	1	27	174.5	67.3	22.1016	0	37	-	-	-	-	0	0	0	0	0	1	0	0	2	2	2
10002145	2018	2	1	35	155.3	53.4	22.1411	1	40	-	-	-	-	0	0	1	0	0	1	0	0	2	2	2
10003348	2018	2	1	30	172.9	66.2	22.1446	0	39.8	-	-	-	-	0	0	0	0	0	0	0	0	2	2	2
10007835	2019	2	1	39	178.3	70.4	22.1447	0	36.2	-	-	-	-	0	0	1	0	0	0	0	0	2	2	1
10005278	2018	2	1	47	171.4	65.1	22.1595	0	41.3	-	-	-	-	0	0	0	1	1	0	0	0	2	2	2
10002102	2018	2	1	36	174.1	67.3	22.2033	0	38.4	-	-	-	-	0	0	0	1	0	0	0	0	2	2	2
10004587	2018	2	1	41	168	62.7	22.2151	0	43.5	-	-	-	-	0	0	0	0	0	1	0	0	2	2	2
10007081	2018	2	1	33	174.5	67.7	22.233	0	40.2	-	-	-	-	0	0	0	0	0	0	0	0	2	2	2
10000076	2018	2	1	26	177.3	69.9	22.2362	0	41.4	-	-	-	-	0	0	0	0	0	0	0	0	2	2	2
[truncated: 2,767 more rows]

## Sheet: variables
Variable Information
Variable	Label	Description/ code	Unit	Measurement Level
SUBJID	Subject ID		-	Scale
EXAM_YR	Year of health checkup examination	-	year	Scale
VISIT	Health checkup examination course	1: Detailed medical examination, 2: Lifestyle-related disease examination, 3: Mandatory examination, 4: Others	-	Nominal
SEX	Sex	1: male, 2: female	-	Nominal
AGE	Age	-	years	Scale
HEIGHT	Height	-	cm	Scale
WEIGHT	Weight	-	kg	Scale
BMI	Body mass index	-	kg/m2	Scale
AUDSTATUS	Hearing status_>30dB 1kHz,or >40dB 4kHz	0: No hearing loss, 1: Hearing loss	-	Nominal
GRIPSTR	Handgrip strength	-	kg	Scale
VC	Vital capacity	-	L	Scale
FEV1	Forced expiratory volume in 1 second	-	L	Scale
PPVC_CAT	Percent of predicted VC category	0: >=80%, 1: <80%	-	Nominal
FEV1FVC_CAT	FEV1/FVC category	0: >=70%, 1: <70%	-	Nominal
HT_STATUS	Comorbidity of hypertension	0: No hypertension, 1: Hypertension	-	Nominal
DM_STATUS	Comorbidity of diabetes	0: No diabetes, 1: Diabetes	-	Nominal
LIPID_STATUS	Comorbidity of dyslipidemia	0: No dyslipidemia, 1: Dyslipidemia	-	Nominal
SMOKE_CAT	Current smoking category	0: No current smoking, 1: Current smoking	-	Nominal
DRINK_CAT	Alcohol consumption category	0: No alcohol consumption, 1: Alcohol consumption	-	Nominal
EXERC_CAT	Regular exercise category	0: No regular exercise, 1: Regular exercise	-	Nominal
STROKE_CAT	History of stroke category	0: No history of stroke, 1: History of stroke	-	Nominal
HEART_CAT	History of heart disease category	0: No history of heart disease, 1: History of heart disease	-	Nominal
RX_HP	Medication for hypertension	1: Medication for hypertension, 2: No medication for hypertension	-	Nominal
RX_DM	Medication for diabetes	1: Medication for diabetes, 2: No medication for diabetes	-	Nominal
RX_CHO	Medication for dyslipidemia	1: Medication for dyslipidemia, 2: No medication for dyslipidemia	-	Nominal
